# Supplementary material for: Heat-stress-induced sprouting and differential gene expression in growing potato tubers: Comparative transcriptomics with that induced by postharvest sprouting
Source: Hortic Res. 2021 Oct 15;8:226. doi: 10.1038/s41438-021-00680-2 (PMC8519922; doi:10.1038/s41438-021-00680-2)
Supplement: Supplementary file 2 — Table S2 [file 41438_2021_680_MOESM2_ESM.xlsx]

## Sheet: 1201 DEGs
Table S2. Heat stress-induced 1201 differently expressed genes in the growing tuber of 'Russet Burbank'.
Transcript ID	foldChange(HS/CK)	log2FoldChange	P-value	Function
PGSC0003DMT400027953	9.95452e-06	-16.6162	4.47074e-09	Glutaredoxin
PGSC0003DMT400009127	0.0010255	-9.92945	2.23876e-08	Fructose-bisphosphate aldolase
PGSC0003DMT400022017	0.0025496	-8.61552	9.83282e-08	Miraculin
PGSC0003DMT400035006	0.00211399	-8.88582	2.42702e-07	Chlorophyll a-b binding protein 3C, chloroplastic
PGSC0003DMT400023322	0.00458095	-7.77014	4.05101e-07	Myb 12 transcription factor
PGSC0003DMT400048000	286.485	8.16232	4.52968e-07	Multicopper oxidase
PGSC0003DMT400089347	141.77	7.14741	2.12332e-06	Serine-threonine protein kinase, plant-type
PGSC0003DMT400080723	2.97517e-05	-15.0367	2.17262e-06	Neryl diphosphate synthase 1
PGSC0003DMT400012840	0.00456163	-7.77624	3.74487e-06	2-oxoisovalerate dehydrogenase
PGSC0003DMT400054276	0.00746145	-7.06633	3.99897e-06	Conserved gene of unknown function
PGSC0003DMT400055412	37414.9	15.1913	4.48461e-06	Receptor protein kinase
PGSC0003DMT400034892	3.48408e-05	-14.8089	5.23848e-06	Chlorophyll a-b binding protein 3C, chloroplastic
PGSC0003DMT400067781	0.00582933	-7.42245	5.36126e-06	Conserved gene of unknown function
PGSC0003DMT400076173	33840.2	15.0465	7.70358e-06	Serine/threonine protein kinase
PGSC0003DMT400017205	0.00888768	-6.81398	9.70975e-06	Neryl diphosphate synthase 1
PGSC0003DMT400018472	0.0133477	-6.22726	1.07638e-05	2,4-dienoyl-CoA reductase
PGSC0003DMT400070986	0.012046	-6.3753	1.16072e-05	Heat shock protein 70
PGSC0003DMT400072524	0.0114645	-6.44668	1.16957e-05	Cytochrome P450 monooxygenase CYP82E3
PGSC0003DMT400061846	0.0158722	-5.97736	1.94841e-05	Phytoene synthase 1, chloroplastic
PGSC0003DMT400020425	0.0130968	-6.25465	2.35518e-05	Temperature-induced lipocalin
PGSC0003DMT400020428	0.0167981	-5.89556	2.5674e-05	Temperature-induced lipocalin
PGSC0003DMT400041944	0.00899323	-6.79694	3.50279e-05	Heat stress transcription factor A-6b
PGSC0003DMT400024729	61.1521	5.93433	3.53556e-05	Specific tissue protein 1
PGSC0003DMT400034952	0.0171639	-5.86448	3.81857e-05	Conserved gene of unknown function
PGSC0003DMT400011563	0.0185336	-5.75371	4.02154e-05	Proteinase inhibitor type-2 CEVI57
PGSC0003DMT400084175	0.0172663	-5.8559	4.55247e-05	Starch phosphorylase L
PGSC0003DMT400067360	0.00879478	-6.82914	4.75864e-05	GRAS family transcription factor
PGSC0003DMT400026265	0.0199305	-5.64888	4.98219e-05	Cysteine protease inhibitor 1
PGSC0003DMT400019943	0.00341095	-8.19561	5.67011e-05	Enzyme of the cupin superfamily
PGSC0003DMT400050249	0.0162018	-5.9477	6.10202e-05	Chitin-binding lectin 1
PGSC0003DMT400035056	5.7149e-05	-14.0949	6.47433e-05	Conserved gene of unknown function
PGSC0003DMT400030387	0.0235262	-5.40959	6.83205e-05	Chloroplast small heat shock protein class I
PGSC0003DMT400073861	0.0120195	-6.37848	6.9902e-05	Cycloartenol synthase
PGSC0003DMT400034706	0.0112282	-6.47673	8.35067e-05	Ubiquitin ligase protein cop1
PGSC0003DMT400000351	0.0145902	-6.09886	8.55616e-05	Kinase
PGSC0003DMT400021123	59.677	5.8991	9.82579e-05	UDP-glucose:glucosyltransferase
PGSC0003DMT400036284	0.0263241	-5.24747	0.000106627	MYB transcription factor
PGSC0003DMT400051561	53.4016	5.73881	0.000107123	Specific tissue protein 2
PGSC0003DMT400025706	0.0236981	-5.39908	0.000111978	Auxin efflux carrier family protein
PGSC0003DMT400037423	0.0189308	-5.72312	0.00011781	Snakin-1
PGSC0003DMT400090285	42.7745	5.41868	0.000117973	Beta-glucan-elicitor receptor
PGSC0003DMT400022992	43.832	5.45391	0.000118976	Conserved gene of unknown function
PGSC0003DMT400035529	0.0203089	-5.62175	0.000119489	Purine transporter
PGSC0003DMT400011760	0.0272616	-5.19699	0.000120708	Invertase inhibitor
PGSC0003DMT400036565	0.00897192	-6.80037	0.000129827	Flavonol synthase
PGSC0003DMT400066236	60.2629	5.9132	0.000136556	Structural constituent of cell wall
PGSC0003DMT400076390	0.0288968	-5.11295	0.00013773	Gene of unknown function
PGSC0003DMT400022988	0.00412435	-7.92162	0.000140025	Gene of unknown function
PGSC0003DMT400066740	18667.7	14.1883	0.000141376	Gene of unknown function
PGSC0003DMT400034893	0.00937166	-6.73748	0.000159737	Chlorophyll a-b binding protein 3C
PGSC0003DMT400090651	7.02983e-05	-13.7962	0.000169157	Dehydration-responsive element-binding protein 1B
PGSC0003DMT400073455	0.0199786	-5.6454	0.00016947	Conserved gene of unknown function
PGSC0003DMT400032651	17635	14.1062	0.000182286	Conserved gene of unknown function
PGSC0003DMT400035554	0.027774	-5.17012	0.000187271	Gene of unknown function
PGSC0003DMT400019061	42.2787	5.40186	0.00018855	MRNA, 1346 bp sequence
PGSC0003DMT400082074	0.0147897	-6.07927	0.000193612	Vicilin
PGSC0003DMT400082082	0.0184991	-5.7564	0.000203534	Conserved gene of unknown function
PGSC0003DMT400029528	0.0304525	-5.0373	0.000203989	Phototropic-responsive NPH3 family protein
PGSC0003DMT400071003	16840.7	14.0397	0.000223286	Cell wall peroxidase
PGSC0003DMT400089336	67.993	6.08731	0.0002248	Autoinhibited calcium ATPase
PGSC0003DMT400062314	0.0333945	-4.90425	0.00022829	Gibberellin 20-oxidase-1
PGSC0003DMT400041080	29.4706	4.8812	0.000237645	Abscisic acid receptor PYL4
PGSC0003DMT400026698	30.4154	4.92673	0.000248735	G1-like6 protein
PGSC0003DMT400048407	28.8225	4.84912	0.000255878	AP2/ERF domain-containing transcription factor
PGSC0003DMT400073684	7.78795e-05	-13.6484	0.000265754	DNA photolyase
PGSC0003DMT400036925	0.0299537	-5.06112	0.000274217	Conserved gene of unknown function
PGSC0003DMT400010340	0.0276255	-5.17785	0.000282088	ATP binding protein
PGSC0003DMT400065197	31.1095	4.95929	0.000284573	Nitrate transporter
PGSC0003DMT400005706	0.0174592	-5.83987	0.000285542	Dad1/CCD8
PGSC0003DMT400026290	0.0109423	-6.51394	0.000290396	Kunitz-type enzyme inhibitor S9C11
PGSC0003DMT400077751	28.9483	4.85541	0.000293037	Transcription factor
PGSC0003DMT400021584	44.2506	5.46763	0.000295874	Beta-1,3-glucanase, acidic
PGSC0003DMT400043193	0.0211753	-5.56147	0.000301676	Conserved gene of unknown function
PGSC0003DMT400017780	27.0843	4.75938	0.000314075	Gene of unknown function
PGSC0003DMT400070460	0.0377536	-4.72724	0.000325512	2-oxoglutarate-dependent dioxygenase
PGSC0003DMT400060514	15410.8	13.9117	0.000327368	SAUR family protein
PGSC0003DMT400070458	0.0363596	-4.78152	0.000343243	2-oxoglutarate-dependent dioxygenase
PGSC0003DMT400072413	0.0368851	-4.76082	0.000345899	ATPP2-A13
PGSC0003DMT400046246	15093	13.8816	0.00035758	Conserved gene of unknown function
PGSC0003DMT400001221	0.0198748	-5.65292	0.000376719	RING-H2 finger protein ATL57
PGSC0003DMT400011908	60.7362	5.92448	0.00037797	Extensin class 1 protein
PGSC0003DMT400008812	0.00517234	-7.59497	0.000388981	Conserved gene of unknown function
PGSC0003DMT400015111	25.5619	4.67592	0.000395695	Regulator of gene silencing
PGSC0003DMT400043228	0.0247461	-5.33666	0.000416557	Cytochrome P450
PGSC0003DMT400046816	0.0230301	-5.44033	0.000444444	Oleosin
PGSC0003DMT400009070	31.416	4.97343	0.000462758	Dhn1 protein
PGSC0003DMT400081758	14139.8	13.7875	0.000469546	Pyruvate, phosphate dikinase, chloroplastic
PGSC0003DMT400078008	0.0294056	-5.08776	0.000492569	17.6 kDa class I heat shock protein
PGSC0003DMT400082752	0.042489	-4.55677	0.000510079	Heat stress transcription factor HSFA9
PGSC0003DMT400034555	25.0959	4.64938	0.00052159	Tonoplast dicarboxylate transporter
PGSC0003DMT400061603	0.0265825	-5.23338	0.000542754	ATPase inhibitor
PGSC0003DMT400092392	0.0439413	-4.50828	0.000549147	Soul heme-binding family protein
PGSC0003DMT400044098	0.0216661	-5.52842	0.000556735	Conserved gene of unknown function
PGSC0003DMT400096430	13424.9	13.7126	0.000580534	Axi 1 protein from Nicotiana tabacum
PGSC0003DMT400011522	0.01923	-5.70049	0.00059123	Chloroplast ferredoxin I
PGSC0003DMT400078006	0.045382	-4.46174	0.000595044	17.6 kD class I small heat shock protein
PGSC0003DMT400077743	0.0446597	-4.48488	0.000614911	Major latex
PGSC0003DMT400054403	23.1797	4.53479	0.000617874	UDP-glucoronosyl/UDP-glucosyl transferase family protein
PGSC0003DMT400030382	0.0465611	-4.42473	0.000645192	Chloroplast small heat shock protein class I
PGSC0003DMT400028915	0.0261935	-5.25465	0.00064649	NADP-dependent glyceraldehyde-3-phosphate dehydrogenase
PGSC0003DMT400041400	32.1249	5.00562	0.000650028	Cytochrome P450
PGSC0003DMT400063324	0.0464268	-4.4289	0.000655818	Cytochrome P450
PGSC0003DMT400057113	30.1315	4.9132	0.000659835	ATP binding protein
PGSC0003DMT400046664	0.0128781	-6.27894	0.000661756	TRANSPARENT TESTA 12 protein
PGSC0003DMT400025684	0.0153909	-6.02178	0.000662928	FK506 binding protein
PGSC0003DMT400052242	22.4319	4.48748	0.000683058	Amino acid transporter
PGSC0003DMT400021234	0.0476775	-4.39055	0.000696921	Heat shock factor protein HSF30
PGSC0003DMT400060553	21.6652	4.43731	0.000702133	GRAS1
PGSC0003DMT400019296	23.6497	4.56375	0.000750622	RAV
PGSC0003DMT400094217	26.4242	4.72379	0.000787161	Amino acid transporter
PGSC0003DMT400071732	0.0441601	-4.50111	0.000798858	Relative to APETALA2 1
PGSC0003DMT400021571	0.013522	-6.20855	0.000813758	2,4-dienoyl-CoA reductase
PGSC0003DMT400012011	12312.8	13.5879	0.00081935	Trichohyalin
PGSC0003DMT400078202	0.0423329	-4.56208	0.000826877	Hsp20.1 protein
PGSC0003DMT400017153	29.2375	4.86975	0.000833646	Cytochrome P450 hydroxylase
PGSC0003DMT400047999	12153.9	13.5691	0.000862005	Zinc finger protein
PGSC0003DMT400057792	37.1403	5.21492	0.000869455	Serine/threonine-protein kinase PBS1
PGSC0003DMT400053402	0.051062	-4.29161	0.000871589	Heat-shock protein
PGSC0003DMT400043513	0.0511095	-4.29026	0.000884092	Conserved gene of unknown function
PGSC0003DMT400095387	0.0506241	-4.30403	0.000885326	Conserved gene of unknown function
PGSC0003DMT400000676	25.596	4.67784	0.000902008	Pentatricopeptide repeat-containing protein
PGSC0003DMT400021343	11995	13.5501	0.000907242	Conserved gene of unknown function
PGSC0003DMT400026096	25.5171	4.67339	0.000913958	DNA binding protein
PGSC0003DMT400013627	11915.6	13.5406	0.000930883	Auxin-responsive protein IAA16
PGSC0003DMT400036981	0.0140228	-6.15608	0.000947358	Acyl carrier protein
PGSC0003DMT400005896	49.0622	5.61654	0.000956354	Conserved gene of unknown function
PGSC0003DMT400077929	19.3315	4.27288	0.000958742	Auxin-regulated protein
PGSC0003DMT400039541	0.0385627	-4.69665	0.000967561	Proteinase inhibitor type-2 CEVI57
PGSC0003DMT400024886	0.03797	-4.719	0.000977115	Cytochrome P450 71D6
PGSC0003DMT400079864	38.9132	5.28219	0.000997165	Leucine-rich receptor kinase
PGSC0003DMT400027954	0.000108818	-13.1658	0.00103119	Glutaredoxin
PGSC0003DMT400001350	73.83	6.20613	0.00105546	Alpha-DOX1
PGSC0003DMT400034092	18.4111	4.2025	0.00109433	Conserved gene of unknown function
PGSC0003DMT400000430	31.1306	4.96026	0.00110233	Cytochrome P450
PGSC0003DMT400029104	32.6556	5.02926	0.00113952	Heat shock protein hsp70
PGSC0003DMT400079795	0.0333372	-4.90672	0.00114735	Conserved gene of unknown function
PGSC0003DMT400030381	0.0561872	-4.15362	0.00119001	Chloroplast small heat shock protein class I
PGSC0003DMT400080935	0.0490239	-4.35037	0.00119065	Peptidylprolyl isomerase
PGSC0003DMT400011147	19.3054	4.27093	0.00119097	Auxin-regulated dual specificity cytosolic kinase
PGSC0003DMT400030399	19.6394	4.29568	0.00121748	Amino acid transporter
PGSC0003DMT400056799	0.0493394	-4.34112	0.00126008	Transketolase, chloroplastic
PGSC0003DMT400037949	0.000115126	-13.0845	0.00127158	Glycosyltransferase, CAZy family GT8
PGSC0003DMT400023517	0.0260132	-5.26461	0.00129285	Protein phosphatase 2C 8
PGSC0003DMT400073355	0.0441039	-4.50295	0.00131967	SNF4
PGSC0003DMT400044437	53.0061	5.72809	0.00139637	1-aminocyclopropane-1-carboxylate oxidase homolog
PGSC0003DMT400059525	0.0592007	-4.07824	0.00141021	Conserved gene of unknown function
PGSC0003DMT400026062	0.0597917	-4.06391	0.00147347	Receptor protein kinase
PGSC0003DMT400004981	0.0471643	-4.40616	0.00148988	Carotenoid cleavage dioxygenase 4
PGSC0003DMT400003078	0.000122211	-12.9983	0.00157815	EARLY flowering 4 protein
PGSC0003DMT400079428	21.3497	4.41614	0.00160937	Cucumber peeling cupredoxin
PGSC0003DMT400005606	10167.9	13.3117	0.00168456	Aspartic proteinase nepenthesin-1
PGSC0003DMT400026192	0.0468762	-4.415	0.00170241	Cinnamoyl-CoA reductase
PGSC0003DMT400058374	0.0569433	-4.13433	0.0017027	Glutaredoxin
PGSC0003DMT400049628	23.7363	4.56902	0.0017497	ATP binding protein
PGSC0003DMT400076055	15.7478	3.97708	0.00177195	Polyphenol oxidase
PGSC0003DMT400009196	21.4272	4.42137	0.0017926	Thaumatin protein
PGSC0003DMT400031149	17.6266	4.13969	0.00181299	Oxidoreductase
PGSC0003DMT400015930	49.22	5.62117	0.00187114	Gene of unknown function
PGSC0003DMT400000464	9850.2	13.2659	0.00188766	Actin-depolymerizing factor 12
PGSC0003DMT400097702	63.7336	5.99398	0.00189022	Autoinhibited calcium ATPase
PGSC0003DMT400092522	0.0306985	-5.02569	0.00189657	Chloroplast photosystem II subunit X
PGSC0003DMT400009069	0.0237311	-5.39708	0.00194377	Abscisic acid and environmental stress-inducible protein TAS14
PGSC0003DMT400065196	15.3176	3.93712	0.00194992	Nitrate transporter NRT1-5
PGSC0003DMT400078158	0.000130225	-12.9067	0.00197214	Conserved gene of unknown function
PGSC0003DMT400039951	9691.33	13.2425	0.00199971	Conserved gene of unknown function
PGSC0003DMT400071616	15.8197	3.98365	0.00200809	Translation initiation factor
PGSC0003DMT400052998	17.9716	4.16765	0.00206919	Avr9/Cf-9 rapidly elicited protein 216
PGSC0003DMT400047192	17.9464	4.16562	0.00208083	Gene of unknown function
PGSC0003DMT400041344	0.0437572	-4.51433	0.00209532	Cytochrome P450
PGSC0003DMT400048740	15.8939	3.99041	0.00209774	Autoinhibited calcium ATPase
PGSC0003DMT400020822	0.0673726	-3.89169	0.00217577	Gene of unknown function
PGSC0003DMT400081204	9453.01	13.2066	0.00218247	Conserved gene of unknown function
PGSC0003DMT400024848	15.9121	3.99205	0.00220297	Ice binding protein
PGSC0003DMT400029506	0.00798766	-6.96801	0.00222579	Flowering promoting factor-like 1
PGSC0003DMT400007587	0.028086	-5.15401	0.00223283	Small molecular heat shock protein
PGSC0003DMT400063055	9373.58	13.1944	0.00224762	Protein COBRA
PGSC0003DMT400009665	0.0367588	-4.76577	0.00228159	SAUR family protein
PGSC0003DMT400017948	39.4391	5.30155	0.00228842	Zinc finger family protein
PGSC0003DMT400034791	0.068796	-3.86153	0.00232483	Conserved gene of unknown function
PGSC0003DMT400061958	0.000136961	-12.834	0.00234211	Gene of unknown function
PGSC0003DMT400015740	0.0561982	-4.15333	0.0023671	Chlorophyll a-b binding protein 4, chloroplastic
PGSC0003DMT400082065	0.0474328	-4.39797	0.00238678	Homocysteine s-methyltransferase
PGSC0003DMT400018340	0.0674725	-3.88956	0.0024498	Phytosulfokine peptide
PGSC0003DMT400062232	0.0657504	-3.92686	0.00248006	Pseudo response regulator
PGSC0003DMT400062598	0.0649585	-3.94434	0.00250705	DnaJ isoform
PGSC0003DMT400020126	28.5764	4.83675	0.00255492	DNA-directed RNA polymerase II largest subunit
PGSC0003DMT400075057	0.032941	-4.92397	0.00255731	Ferritin
PGSC0003DMT400025891	0.0270439	-5.20855	0.00258164	Conserved gene of unknown function
PGSC0003DMT400057397	0.0462914	-4.43311	0.00263167	Conserved gene of unknown function
PGSC0003DMT400003000	14.5136	3.85933	0.00263345	ACI19
PGSC0003DMT400023914	0.032086	-4.96191	0.00269811	Gibberellin-regulated protein 1
PGSC0003DMT400025307	0.052183	-4.26028	0.00271173	Gene of unknown function
PGSC0003DMT400002019	15.8387	3.98539	0.00275389	Patatin 3
PGSC0003DMT400047076	17.9527	4.16613	0.00278876	MYB domain class transcription factor
PGSC0003DMT400063416	0.0276361	-5.1773	0.00280553	Gene of unknown function
PGSC0003DMT400064979	13.972	3.80446	0.0028408	Axi 1 protein
PGSC0003DMT400001664	29.9737	4.90563	0.00285365	NtEIG-A1 protein
PGSC0003DMT400038023	29.9737	4.90563	0.00285365	Mitochondrial phosphate carrier protein
PGSC0003DMT400070176	0.0358537	-4.80173	0.00286495	Mg protoporphyrin IX chelatase
PGSC0003DMT400075494	25.9509	4.69771	0.00289826	Protein kinase domain containing protein
PGSC0003DMT400064585	0.000147106	-12.7309	0.00296563	All-trans-retinol 13,14-reductase
PGSC0003DMT400066123	0.0696149	-3.84446	0.00298971	Sterol regulatory element-binding protein site 2 protease
PGSC0003DMT400082077	23.1586	4.53348	0.00303706	Non-specific lipid-transfer protein
PGSC0003DMT400018916	13.7505	3.78141	0.00306016	Vacuolar sorting receptor
PGSC0003DMT400000842	0.0758209	-3.72126	0.00306607	Conserved gene of unknown function
PGSC0003DMT400060250	0.0758103	-3.72146	0.00308373	Epoxide hydrolase
PGSC0003DMT400056352	13.1871	3.72106	0.00314799	WRKY-type DNA binding protein
PGSC0003DMT400011910	14.4624	3.85424	0.00316277	Hydroxyproline-rich glycoprotein (HRGP)
PGSC0003DMT400027553	0.0756901	-3.72375	0.00319687	Conserved gene of unknown function
PGSC0003DMT400023962	0.051964	-4.26634	0.00321877	Proteinase inhibitor
PGSC0003DMT400074958	0.0757753	-3.72213	0.00322478	Gene of unknown function
PGSC0003DMT400066372	15.6821	3.97105	0.00322582	Gene of unknown function
PGSC0003DMT400085728	18.773	4.23059	0.00323104	Alpha-6-galactosyltransferase
PGSC0003DMT400079427	14.6806	3.87584	0.00323803	Cucumber peeling cupredoxin
PGSC0003DMT400046727	13.5013	3.75503	0.00332913	ABC transporter A family member 2
PGSC0003DMT400028000	13.3122	3.73468	0.00333804	Heat shock protein
PGSC0003DMT400018820	12.9328	3.69297	0.00333953	Multidrug/pheromone exporter, MDR family, ABC transporter family
PGSC0003DMT400016385	12.9064	3.69002	0.00340646	Carbohydrate esterase
PGSC0003DMT400054793	13.5894	3.76441	0.0034747	BCS1 protein
PGSC0003DMT400077989	0.0767963	-3.70282	0.00352077	Protein phosphatase 2C
PGSC0003DMT400086212	0.0452889	-4.4647	0.00353362	Auxin-induced protein 6B
PGSC0003DMT400043474	14.1981	3.82762	0.00355095	Gene of unknown function
PGSC0003DMT400067738	15.0482	3.91152	0.003567	F-box family protein
PGSC0003DMT400029366	0.0413787	-4.59497	0.00361269	Receptor serine-threonine protein kinase
PGSC0003DMT400003940	0.078991	-3.66217	0.0036342	O-linked n-acetylglucosamine transferase, ogt
PGSC0003DMT400013500	0.0151866	-6.04106	0.00364998	Glucose-6-phosphate/phosphate translocator 2
PGSC0003DMT400049641	13.2113	3.7237	0.00365173	Conserved gene of unknown function
PGSC0003DMT400066686	8102.58	12.9842	0.00366648	Methylketone synthase Ib
PGSC0003DMT400045796	15.806	3.9824	0.00374805	Arabinogalactan-protein
PGSC0003DMT400003871	0.000158874	-12.6198	0.00378258	AMP dependent ligase
PGSC0003DMT400083113	0.0271994	-5.20028	0.00384064	Glutamine-dependent NAD(+) synthetase
PGSC0003DMT400037425	25.6016	4.67816	0.00388108	Flavonoid 3-hydroxylase
PGSC0003DMT400010033	0.0423034	-4.56308	0.00392563	CPD photolyase
PGSC0003DMT400073756	0.035057	-4.83416	0.00393812	Gene of unknown function
PGSC0003DMT400080128	22.6468	4.50124	0.00396457	WRKY transcription factor 16
PGSC0003DMT400027030	52.0596	5.70209	0.0040055	Kinase
PGSC0003DMT400028763	13.1764	3.71989	0.00401243	Kinase
PGSC0003DMT400078876	0.0441039	-4.50295	0.00402751	Conserved gene of unknown function
PGSC0003DMT400052055	7864.27	12.9411	0.00403571	Conserved gene of unknown function
PGSC0003DMT400060951	0.0755719	-3.72601	0.00418034	Homeobox-leucine zipper protein HAT14
PGSC0003DMT400008970	0.0268648	-5.21814	0.00419755	Alpha-1,4 glucan phosphorylase L-1 isozyme, chloroplastic/amyloplastic
PGSC0003DMT400041664	21.2656	4.41045	0.0042125	Conserved gene of unknown function
PGSC0003DMT400064779	0.0760722	-3.71649	0.00422329	Conserved gene of unknown function
PGSC0003DMT400077357	0.0821334	-3.60589	0.00425878	Heat shock protein 70kD
PGSC0003DMT400091458	0.0838319	-3.57636	0.00427559	Bcl-2-associated athanogene
PGSC0003DMT400060276	0.0801798	-3.64062	0.00429178	NAC domain protein
PGSC0003DMT400016494	0.00459024	-7.76722	0.0043185	Early light inducible protein
PGSC0003DMT400053613	16.6521	4.05763	0.00433774	Cationic peroxidase 1
PGSC0003DMT400058587	11.8187	3.563	0.00434208	Dehydration-responsive element-binding protein 1B
PGSC0003DMT400045828	12.1033	3.59733	0.00436242	Arabinogalactan-protein
PGSC0003DMT400018218	15.6605	3.96906	0.00441703	Epidermis-specific secreted glycoprotein EP1
PGSC0003DMT400069515	12.3807	3.63002	0.00442528	UP-9A
PGSC0003DMT400029083	0.0842249	-3.56961	0.0044633	Gene of unknown function
PGSC0003DMT400015767	0.0835956	-3.58043	0.00447676	Metallocarboxypeptidase inhibitor
PGSC0003DMT400001935	0.0175875	-5.82931	0.00452783	Glucose-1-phosphate adenylyltransferase
PGSC0003DMT400078357	11.6863	3.54674	0.00453628	By genscan and genefinder
PGSC0003DMT400048535	19.906	4.31513	0.00462584	Sugar transporter
PGSC0003DMT400051047	20.5698	4.36246	0.00464012	JA-induced WRKY protein
PGSC0003DMT400054368	11.7859	3.55899	0.00467985	Cationic amino acid transporter
PGSC0003DMT400062826	19.0885	4.25463	0.00471947	Autoinhibited calcium ATPase
PGSC0003DMT400078007	0.0741493	-3.75342	0.00472669	17.6 kD class I small heat shock protein
PGSC0003DMT400071154	0.0163903	-5.93102	0.00473583	Photosystem I subunit XI
PGSC0003DMT400051440	13.2701	3.73011	0.00474222	Pectinacetylesterase
PGSC0003DMT400074502	7467.09	12.8663	0.00475068	Glycine-rich cell wall structural protein 1
PGSC0003DMT400004772	0.0345092	-4.85688	0.00475554	Conserved gene of unknown function
PGSC0003DMT400078816	13.1434	3.71626	0.00477547	Gene of unknown function
PGSC0003DMT400001570	13.0412	3.705	0.00478335	1-aminocyclopropane-1-carboxylate oxidase
PGSC0003DMT400003908	0.0877658	-3.5102	0.00485354	Conserved gene of unknown function
PGSC0003DMT400088783	0.000172689	-12.4995	0.00486492	F-box family protein
PGSC0003DMT400067474	0.0877685	-3.51015	0.00491092	Mutt domain protein
PGSC0003DMT400053650	0.0880019	-3.50632	0.00493633	Rop guanine nucleotide exchange factor
PGSC0003DMT400071458	0.0770607	-3.69786	0.00504712	Cell division protein kinase
PGSC0003DMT400018798	0.0853393	-3.55065	0.00508194	CP12
PGSC0003DMT400028917	11.8885	3.5715	0.00511484	Joka8
PGSC0003DMT400045829	12.449	3.63795	0.00514447	Arabinogalactan-protein
PGSC0003DMT400012918	11.5764	3.53312	0.00529047	ARF GAP-like zinc finger-containing protein ZIGA3
PGSC0003DMT400075376	11.0429	3.46505	0.00537076	Conserved gene of unknown function
PGSC0003DMT400026203	7149.34	12.8036	0.00542907	Conserved gene of unknown function
PGSC0003DMT400029126	7149.34	12.8036	0.00542907	Conserved gene of unknown function
PGSC0003DMT400039857	0.0871676	-3.52006	0.00545734	Conserved gene of unknown function
PGSC0003DMT400029287	0.0689867	-3.85754	0.00546237	P21-rho-binding domain-containing protein
PGSC0003DMT400061001	11.2106	3.48679	0.00547326	Glycosyltransferase
PGSC0003DMT400027337	0.0915628	-3.44909	0.00550803	177 protein
PGSC0003DMT400019063	25.0307	4.64562	0.00553982	Beta-ketoacyl-CoA synthase
PGSC0003DMT400044456	0.0918158	-3.44511	0.00557429	ATBET12
PGSC0003DMT400078972	0.0229141	-5.44762	0.00557863	Metallocarboxypeptidase inhibitor
PGSC0003DMT400000215	12.1788	3.6063	0.00558581	WRKY transcription factor 23
PGSC0003DMT400031544	7069.9	12.7875	0.00561572	Actin binding protein
PGSC0003DMT400080925	11.151	3.4791	0.00562884	Cytochrome P450
PGSC0003DMT400053940	11.9308	3.57662	0.00565885	Putative bHLH transcription factor
PGSC0003DMT400089913	0.0328158	-4.92946	0.00566432	Low molecular weight heat-shock protein
PGSC0003DMT400067142	16.2095	4.01876	0.00567235	Heat shock protein 70 (HSP70)-interacting protein
PGSC0003DMT400003794	0.086641	-3.52881	0.00569796	Conserved gene of unknown function
PGSC0003DMT400010940	11.7371	3.553	0.00578723	Disease resistance protein
PGSC0003DMT400018306	6990.46	12.7712	0.00580981	BZIP transcription factor
PGSC0003DMT400030419	6990.46	12.7712	0.00580981	Monovalent cation:proton antiporter
PGSC0003DMT400047943	14.5737	3.86529	0.00583951	Serine-threonine protein kinase, plant-type
PGSC0003DMT400043275	0.0306323	-5.0288	0.00588355	EPIDERMAL PATTERNING FACTOR 1
PGSC0003DMT400030386	0.092605	-3.43277	0.00588938	Chloroplast small heat shock protein class I
PGSC0003DMT400018274	0.0584283	-4.09719	0.00596255	Gene of unknown function
PGSC0003DMT400077388	0.0819894	-3.60842	0.00602485	Conserved gene of unknown function
PGSC0003DMT400034275	0.0920443	-3.44153	0.00611985	DNA binding protein
PGSC0003DMT400044708	0.0371191	-4.75169	0.0061731	Conserved gene of unknown function
PGSC0003DMT400076213	0.0420684	-4.57112	0.00620754	F-box family protein
PGSC0003DMT400070302	6831.59	12.738	0.00622169	Leucoanthocyanidin dioxygenase
PGSC0003DMT400071626	10.4986	3.39212	0.00624496	Translation initiation factor IF-2
PGSC0003DMT400005546	0.0959964	-3.38088	0.00636098	Glutathione S-transferase
PGSC0003DMT400017061	10.6177	3.4084	0.00637431	ASR3
PGSC0003DMT400015387	13.9686	3.80412	0.00644447	Receptor kinase
PGSC0003DMT400047489	10.7481	3.42601	0.00646293	ATP binding protein
PGSC0003DMT400053576	0.0914939	-3.45018	0.00657877	Transcription factor HY5
PGSC0003DMT400065692	29.5004	4.88266	0.0066148	WD-repeat protein
PGSC0003DMT400057616	0.0506378	-4.30364	0.00665705	Serine carboxypeptidase
PGSC0003DMT400012249	0.059478	-4.0715	0.00666606	Mitochondrial small heat shock protein
PGSC0003DMT400040093	6672.72	12.7041	0.006667	Conserved gene of unknown function
PGSC0003DMT400014545	44.8028	5.48552	0.00671465	Castasterone 26-hydroxylase
PGSC0003DMT400067458	0.0567589	-4.13901	0.00675852	Major pollen allergen Ory s 1
PGSC0003DMT400033248	11.2867	3.49656	0.00678359	ESC
PGSC0003DMT400032784	6593.28	12.6868	0.00690299	Serine-threonine protein kinase, plant-type
PGSC0003DMT400062179	6593.28	12.6868	0.00690299	Xylem serine proteinase 1
PGSC0003DMT400033871	0.080631	-3.63252	0.00690387	N-acetyltransferase
PGSC0003DMT400046919	72.5679	6.18126	0.00691434	ATRAD3
PGSC0003DMT400032546	16.6008	4.05318	0.00699542	Homeobox-leucine zipper protein
PGSC0003DMT400078867	0.0889844	-3.4903	0.00699697	DNA-binding protein phosphatase 2C
PGSC0003DMT400061076	0.0795721	-3.65159	0.00707187	Globulin
PGSC0003DMT400042613	0.0929687	-3.42711	0.00708922	Tonoplast intrinsic protein
PGSC0003DMT400022788	13.0244	3.70314	0.00713929	Protein phosphatase 2C 23
PGSC0003DMT400052807	6513.84	12.6693	0.00714844	Peroxidase 65
PGSC0003DMT400071121	6513.84	12.6693	0.00714844	Gene of unknown function
PGSC0003DMT400083025	0.100072	-3.32089	0.00720228	Betaine aldehyde dehyrogenase
PGSC0003DMT400010574	14.8477	3.89216	0.00720703	Conserved gene of unknown function
PGSC0003DMT400021751	0.0251885	-5.31109	0.0073764	Induced stolon tip protein
PGSC0003DMT400066343	10.0423	3.32802	0.00740202	Wound-responsive AP2 like factor 1
PGSC0003DMT400026448	6434.4	12.6516	0.00740382	Senescence-specific cysteine protease
PGSC0003DMT400069555	0.0954398	-3.38927	0.00746821	Sigma factor
PGSC0003DMT400036856	0.0620058	-4.01145	0.00749691	Heat shock protein
PGSC0003DMT400036221	0.100904	-3.30895	0.00753188	Conserved gene of unknown function
PGSC0003DMT400028622	10.3783	3.3755	0.00770878	Receptor protein kinase
PGSC0003DMT400079841	0.101778	-3.2965	0.00772319	Glutathione S-transferase/peroxidase
PGSC0003DMT400061238	17.2671	4.10996	0.00775164	Sterol desaturase
PGSC0003DMT400003629	9.80554	3.2936	0.00777865	SPX, N-terminal; EXS, C-terminal
PGSC0003DMT400040871	0.02935	-5.0905	0.00781167	Arsenite transport protein
PGSC0003DMT400038335	13.2063	3.72316	0.00791578	Jumonji domain protein
PGSC0003DMT400070622	17.858	4.1585	0.00792779	RNase Phy3
PGSC0003DMT400060006	6275.53	12.6155	0.00794641	Conserved gene of unknown function
PGSC0003DMT400023552	0.081897	-3.61004	0.00806713	Conserved gene of unknown function
PGSC0003DMT400086094	0.0401562	-4.63824	0.00810573	Cytochrome P450
PGSC0003DMT400063802	0.098208	-3.34802	0.00815694	Serine carboxypeptidase
PGSC0003DMT400033720	6196.09	12.5971	0.00823471	Receptor protein kinase
PGSC0003DMT400056116	22.2962	4.47873	0.00829117	Conserved gene of unknown function
PGSC0003DMT400023562	0.0943361	-3.40605	0.00834138	Ubiquitin
PGSC0003DMT400003889	0.000209045	-12.2239	0.00834643	Conserved gene of unknown function
PGSC0003DMT400022813	0.105262	-3.24794	0.00845136	Short-chain dehydrogenase
PGSC0003DMT400019863	0.0918204	-3.44504	0.00849089	Sulfate/bicarbonate/oxalate exchanger and transporter sat-1
PGSC0003DMT400018296	10.0626	3.33093	0.00852181	Epidermis-specific secreted glycoprotein EP1
PGSC0003DMT400034526	0.0881137	-3.50449	0.00853711	Blue (Type 1) copper domain
PGSC0003DMT400069936	0.0918969	-3.44384	0.00855457	Serine/threonine-protein kinase Nek8
PGSC0003DMT400012545	0.0485404	-4.36467	0.00861009	Erect panical 2
PGSC0003DMT400078748	0.0408998	-4.61176	0.0086257	Loganic acid methyltransferase
PGSC0003DMT400019931	11.4551	3.51792	0.00866746	Conserved gene of unknown function
PGSC0003DMT400072332	0.0255821	-5.28872	0.00870948	Conserved gene of unknown function
PGSC0003DMT400050234	0.10373	-3.26909	0.00872625	Geranylgeranyl diphosphate reductase, chloroplastic
PGSC0003DMT400007506	0.0411998	-4.60122	0.00877861	Sucrose synthase
PGSC0003DMT400049875	0.0955673	-3.38734	0.00883285	Arabinogalactan peptide 20
PGSC0003DMT400002036	9.392	3.23143	0.00889671	Histidine-rich glycoprotein
PGSC0003DMT400023089	0.0953036	-3.39133	0.00896549	Conserved gene of unknown function
PGSC0003DMT400073263	10.3763	3.37522	0.00900171	Trehalose-6-phosphate synthase
PGSC0003DMT400040793	0.0958701	-3.38278	0.00904173	Conserved gene of unknown function
PGSC0003DMT400004597	14.5977	3.86767	0.00906022	Ent-kaurenoic acid oxidase
PGSC0003DMT400052383	13.9171	3.79878	0.00906129	Axi 1 protein from Nicotiana tabacum
PGSC0003DMT400000881	14.2375	3.83162	0.0090807	Calmodulin binding protein
PGSC0003DMT400056916	17.1639	4.1013	0.00908572	Salicylic acid-induced protein 19
PGSC0003DMT400004821	0.0200325	-5.64151	0.00909219	Ocs element-binding factor
PGSC0003DMT400055958	0.100181	-3.31933	0.00915468	Class II small heat shock protein Le-HSP17.6
PGSC0003DMT400076503	9.44243	3.23916	0.00915612	Transcription factor
PGSC0003DMT400015480	0.0446744	-4.48441	0.00929335	RING-H2 finger protein ATL1L
PGSC0003DMT400020600	0.0903997	-3.46754	0.00940263	Conserved gene of unknown function
PGSC0003DMT400010427	9.55553	3.25634	0.00948018	Universal stress protein family protein
PGSC0003DMT400024599	0.000488841	-10.9983	0.00948742	Kunitz-type proteinase inhibitor
PGSC0003DMT400077488	9.12065	3.18914	0.00950732	MLO1
PGSC0003DMT400015350	9.10224	3.18622	0.00957009	Metal ion binding protein
PGSC0003DMT400075317	0.109767	-3.18748	0.00959562	Ubiquitin-fold modifier 1
PGSC0003DMT400055296	11.5613	3.53123	0.00965706	Nbs-lrr resistance protein
PGSC0003DMT400044046	0.0775412	-3.68889	0.00975512	Patatin-3-Kuras 1
PGSC0003DMT400002449	0.111104	-3.17002	0.00995104	Reticulon family protein
PGSC0003DMT400070465	0.109574	-3.19002	0.00996181	2-oxoglutarate-dependent dioxygenase
PGSC0003DMT400083179	11.2714	3.4946	0.0101754	Short chain dehydrogenase
PGSC0003DMT400005783	14.0929	3.8169	0.0102427	ATP-binding cassette transporter
PGSC0003DMT400073460	0.104161	-3.26312	0.0103403	Conserved gene of unknown function
PGSC0003DMT400011824	11.106	3.47327	0.0103437	Calcium-dependent protein kinase
PGSC0003DMT400044283	0.000226963	-12.1053	0.0103968	Proton gradient regulation 5
PGSC0003DMT400025846	0.0361389	-4.7903	0.0105665	1,4-alpha-glucan branching enzyme
PGSC0003DMT400022039	0.0631025	-3.98616	0.010602	Cryptochrome 1b
PGSC0003DMT400076200	8.7983	3.13722	0.010603	Conserved gene of unknown function
PGSC0003DMT400081909	22.7169	4.50569	0.0106191	Lipoxygenase
PGSC0003DMT400026457	5640.03	12.4615	0.0106311	Cysteine protease
PGSC0003DMT400003158	13.9246	3.79957	0.0106758	Gibberellin 20 oxidase
PGSC0003DMT400036857	9.49383	3.24699	0.0106883	ATP binding protein
PGSC0003DMT400011902	0.0323603	-4.94963	0.0107164	Xyloglucan endo-transglycosylase
PGSC0003DMT400053943	8.83435	3.14312	0.0107322	Gene of unknown function
PGSC0003DMT400071115	8.85663	3.14676	0.0107424	Glycolate oxidase
PGSC0003DMT400068752	10.9798	3.45679	0.0107691	LIGULELESS1 protein
PGSC0003DMT400070134	13.9511	3.80231	0.0108414	AG-motif binding protein-5
PGSC0003DMT400081921	9.7339	3.28302	0.0108438	Conserved gene of unknown function
PGSC0003DMT400079342	9.19642	3.20107	0.0109904	Late blight resistance protein Rpi-pta1
PGSC0003DMT400042004	0.115187	-3.11795	0.0110083	Phosphoenolpyruvate carboxylase kinase 2
PGSC0003DMT400072449	8.6766	3.11713	0.0110223	Metal ion binding protein
PGSC0003DMT400074098	8.77045	3.13265	0.0110563	Calcium-binding allergen Ole e 8
PGSC0003DMT400083157	0.0213907	-5.54687	0.0110894	Ribonuclease H
PGSC0003DMT400014683	8.88552	3.15146	0.0111619	Wall-associated kinase
PGSC0003DMT400020777	0.115238	-3.11732	0.0111696	Gene of unknown function
PGSC0003DMT400072930	11.6477	3.54197	0.0111712	Ureide permease
PGSC0003DMT400050718	10.7274	3.42323	0.0112955	AP2/ERF domain-containing transcription factor
PGSC0003DMT400031252	0.110627	-3.17622	0.0113702	Small heat shock protein
PGSC0003DMT400012829	9.56246	3.25738	0.0115584	UDP-glucose 4-epimerase
PGSC0003DMT400017779	16.6871	4.06066	0.0116202	Gene of unknown function
PGSC0003DMT400003496	9.85015	3.30015	0.0116593	Protein bem46
PGSC0003DMT400016034	9.18154	3.19874	0.0116882	Disease resistance protein SlVe2
PGSC0003DMT400054817	0.116511	-3.10146	0.0117383	Conserved gene of unknown function
PGSC0003DMT400054667	13.8826	3.7952	0.0117937	Argonaute protein group
PGSC0003DMT400044826	0.118103	-3.08188	0.0118584	Snf1-kinase beta subunit, plants
PGSC0003DMT400034117	8.46375	3.0813	0.0118679	Metal transporter
PGSC0003DMT400027522	8.62401	3.10836	0.0118725	Transcription factor LIM
PGSC0003DMT400047124	5401.72	12.3992	0.0119053	Vetispiradiene synthase
PGSC0003DMT400077447	5401.72	12.3992	0.0119053	Serine-threonine protein kinase, plant-type
PGSC0003DMT400008686	19.9825	4.32066	0.0119357	Conserved gene of unknown function
PGSC0003DMT400020760	8.56066	3.09772	0.0119424	MAP protein kinase
PGSC0003DMT400005021	60.5784	5.92073	0.0119612	UPF0497 membrane protein 17
PGSC0003DMT400065176	0.117567	-3.08844	0.0119829	Short chain alcohol dehydrogenase
PGSC0003DMT400063328	0.112764	-3.14862	0.0120543	Conserved gene of unknown function
PGSC0003DMT400060192	13.7924	3.7858	0.0120553	Conserved gene of unknown function
PGSC0003DMT400048347	0.118735	-3.07418	0.012071	ATLIP1
PGSC0003DMT400050646	0.116961	-3.0959	0.0122335	Glutaredoxin
PGSC0003DMT400086198	11.6166	3.53812	0.012455	Cytochrome P450
PGSC0003DMT400000089	0.106636	-3.22923	0.012475	Acetyl-coenzyme A carboxylase carboxyl transferase alpha
PGSC0003DMT400069506	0.0803664	-3.63726	0.012511	Chloroplast-specific ribosomal protein
PGSC0003DMT400005182	10.0623	3.33089	0.0125461	AT-hook1 protein
PGSC0003DMT400061974	9.68381	3.27557	0.0126231	Peptide transporter
PGSC0003DMT400052829	0.0341095	-4.87368	0.0126257	Photosystem I reaction center subunit X psaK
PGSC0003DMT400062463	0.0341095	-4.87368	0.0126257	Conserved gene of unknown function
PGSC0003DMT400001086	9.03301	3.17521	0.0126373	Transferase
PGSC0003DMT400047315	0.115277	-3.11682	0.0126556	Wound induced protein
PGSC0003DMT400079419	59.3164	5.89036	0.0127072	C2 domain-containing protein
PGSC0003DMT400012538	8.28276	3.05011	0.01275	Conserved gene of unknown function
PGSC0003DMT400091896	9.27741	3.21372	0.012794	Zinc-finger protein
PGSC0003DMT400067999	0.118255	-3.08003	0.0128834	F-box family protein
PGSC0003DMT400074355	11.1744	3.48213	0.0128979	Proline-rich cell wall protein
PGSC0003DMT400010957	10.7997	3.43293	0.01299	Oligopeptide transporter
PGSC0003DMT400003253	0.0494922	-4.33666	0.0130045	Conserved gene of unknown function
PGSC0003DMT400028908	0.08152	-3.6167	0.0131296	Gene of unknown function
PGSC0003DMT400033455	28.1858	4.8169	0.0131564	Cellulose synthase CslG
PGSC0003DMT400048685	8.20333	3.03621	0.0131663	Polyphenol oxidase A, chloroplastic
PGSC0003DMT400059944	0.0927978	-3.42977	0.0132131	White-brown-complex ABC transporter family
PGSC0003DMT400076784	0.0140228	-6.15608	0.0132531	Conserved gene of unknown function
PGSC0003DMT400070120	0.0866644	-3.52842	0.0133165	Gene of unknown function
PGSC0003DMT400078042	0.0797113	-3.64907	0.0133738	ELF4
PGSC0003DMT400032844	35.9684	5.16866	0.0134061	Conserved gene of unknown function
PGSC0003DMT400076572	0.110319	-3.18025	0.0134606	Ethylene-responsive transcriptional coactivator
PGSC0003DMT400078172	8.44672	3.07839	0.0135222	Conserved gene of unknown function
PGSC0003DMT400025715	0.0229464	-5.44559	0.0136079	Light-harvesting complex II protein Lhcb7
PGSC0003DMT400026090	0.0229464	-5.44559	0.0136079	Peroxidase 10
PGSC0003DMT400059155	23.6634	4.56459	0.0136357	EIX receptor 1
PGSC0003DMT400057515	9.5301	3.25249	0.0136568	Gene of unknown function
PGSC0003DMT400052053	0.124098	-3.01045	0.0136855	Hydrolase, acting on ester bonds
PGSC0003DMT400032849	0.0558429	-4.16248	0.0137062	Conserved gene of unknown function
PGSC0003DMT400054474	0.124372	-3.00726	0.0137288	Conserved gene of unknown function
PGSC0003DMT400081406	0.0583301	-4.09962	0.0137451	Heat shock protein binding protein
PGSC0003DMT400039817	8.2323	3.0413	0.0138583	Leucine-rich repeat family protein / protein kinase family protein
PGSC0003DMT400079384	12.5811	3.65318	0.0138737	Dicyanin
PGSC0003DMT400005990	5083.97	12.3117	0.0139033	Adipocyte plasma membrane-associated protein
PGSC0003DMT400010878	5083.97	12.3117	0.0139033	Membrane bound O-acyl transferase family protein
PGSC0003DMT400042255	8.36559	3.06447	0.0139566	Electron transporter
PGSC0003DMT400049494	0.123539	-3.01696	0.0140213	Organic cation transporter
PGSC0003DMT400008351	0.0588244	-4.08744	0.0141233	Small heat shock protein, chloroplastic
PGSC0003DMT400047311	0.118973	-3.07129	0.0141667	Wound induced protein
PGSC0003DMT400074761	0.125242	-2.99721	0.0141758	Conserved gene of unknown function
PGSC0003DMT400003310	18.9308	4.24266	0.014194	Pectate lyase P59
PGSC0003DMT400063157	0.000256249	-11.9302	0.0141942	Gene of unknown function
PGSC0003DMT400063162	9.93865	3.31305	0.0142482	Conserved gene of unknown function
PGSC0003DMT400027943	7.9302	2.98736	0.0143548	Gene of unknown function
PGSC0003DMT400053574	0.105946	-3.23859	0.0144084	Gene of unknown function
PGSC0003DMT400016373	5004.54	12.289	0.0144651	Hexose transporter HT2
PGSC0003DMT400067194	5004.54	12.289	0.0144651	Thylakoid lumenal 29.8 kDa protein, chloroplast
PGSC0003DMT400002502	0.12501	-2.99988	0.0144683	Isoamylase isoform 2
PGSC0003DMT400008826	7.91295	2.98421	0.0144779	Atypical receptor-like kinase 1
PGSC0003DMT400015076	0.0889551	-3.49078	0.0145442	Conserved gene of unknown function
PGSC0003DMT400012809	11.6574	3.54317	0.0145829	Endo-beta-1,4-glucanase
PGSC0003DMT400005490	0.0770438	-3.69818	0.014606	NbPCL1 protein
PGSC0003DMT400061553	7.94168	2.98944	0.0146149	Prephenate dehydrogenase
PGSC0003DMT400045715	9.11318	3.18795	0.0146181	Conserved gene of unknown function
PGSC0003DMT400014094	0.0696304	-3.84414	0.0146726	Cytochrome P450
PGSC0003DMT400063299	8.23037	3.04096	0.0147204	UDP-glucosyltransferase
PGSC0003DMT400003805	7.93978	2.9891	0.0147215	Ammonium transporter 1 member 1
PGSC0003DMT400066117	0.127647	-2.96976	0.0148567	Tubulin alpha-6 chain
PGSC0003DMT400049803	0.116957	-3.09595	0.0148655	DNA binding protein
PGSC0003DMT400051190	0.110677	-3.17557	0.0148742	UDP-glucose:glucosyltransferase
PGSC0003DMT400054949	9.63242	3.2679	0.0149473	U-box protein
PGSC0003DMT400001980	16.2489	4.02227	0.0150033	MAP protein kinase
PGSC0003DMT400080813	16.2489	4.02227	0.0150033	Bacterial spot disease resistance protein 4
PGSC0003DMT400044684	4925.1	12.2659	0.0150551	Strictosidine synthase
PGSC0003DMT400083992	13.6722	3.77317	0.015087	UPA16
PGSC0003DMT400057136	7.79636	2.9628	0.015091	Polygalacturonase inhibitor protein
PGSC0003DMT400000933	0.0790841	-3.66047	0.0150989	Zinc finger CCCH domain-containing protein 20
PGSC0003DMT400009406	8.38428	3.06769	0.0151344	Aspartic proteinase nepenthesin-1
PGSC0003DMT400009439	0.0450732	-4.47159	0.0151866	Auxin-induced SAUR
PGSC0003DMT400057803	11.1181	3.47483	0.0152366	Conserved gene of unknown function
PGSC0003DMT400053796	0.0365812	-4.77275	0.0155897	RNase H family protein
PGSC0003DMT400023289	7.80807	2.96497	0.0156215	Gibberellin 2-oxidase
PGSC0003DMT400024317	7.70209	2.94525	0.0156403	Glutaredoxin-C9
PGSC0003DMT400057971	0.0997577	-3.32543	0.0156927	Rubredoxin
PGSC0003DMT400018575	34.0754	5.09066	0.0157076	Calcium dependent protein kinase 2
PGSC0003DMT400052059	34.0754	5.09066	0.0157076	Conserved gene of unknown function
PGSC0003DMT400022972	0.130116	-2.94213	0.0157513	Serine/threonine-protein kinase Nek8
PGSC0003DMT400009052	22.5592	4.49564	0.0157938	Conserved gene of unknown function
PGSC0003DMT400020520	0.118582	-3.07604	0.0158179	ATP binding protein
PGSC0003DMT400038560	13.9399	3.80115	0.0158446	Membrane protein
PGSC0003DMT400095795	0.0150244	-6.05655	0.0159089	Conserved gene of unknown function
PGSC0003DMT400026154	7.84142	2.97111	0.0159124	Conserved gene of unknown function
PGSC0003DMT400006161	8.7424	3.12803	0.0159729	Glycosyltransferase, CAZy family GT2
PGSC0003DMT400000171	4766.23	12.2186	0.0163266	Pentatricopeptide repeat-containing protein
PGSC0003DMT400055931	0.0461726	-4.43682	0.0163435	Photosystem II oxygen-evolving complex protein 3
PGSC0003DMT400035266	18.0894	4.17707	0.0163649	BI1
PGSC0003DMT400001476	19.8142	4.30846	0.0163737	UP-9A
PGSC0003DMT400000249	0.126431	-2.98358	0.0164524	C2 domain-containing protein
PGSC0003DMT400003920	33.4443	5.06369	0.0165742	F-box family protein
PGSC0003DMT400028656	26.0824	4.705	0.0166157	UDP-glucuronosyltransferase
PGSC0003DMT400051184	8.42604	3.07486	0.0166353	JAR1
PGSC0003DMT400042528	9.16739	3.19651	0.0167465	Stem 28 kDa glycoprotein
PGSC0003DMT400000359	0.131895	-2.92254	0.0167482	Conserved gene of unknown function
PGSC0003DMT400018497	16.6771	4.0598	0.0167604	P-coumaroyl quinate/shikimate 3'-hydroxylase
PGSC0003DMT400059467	0.072636	-3.78317	0.0167997	Conserved gene of unknown function
PGSC0003DMT400048741	7.58633	2.9234	0.0168341	Sulfate adenylyltransferase
PGSC0003DMT400008352	0.109744	-3.18779	0.0168503	AtGRF7
PGSC0003DMT400050271	7.61346	2.92855	0.0168806	Calcium ion binding protein
PGSC0003DMT400078751	4686.79	12.1944	0.0170122	Membrane associated ring finger 1,8
PGSC0003DMT400064370	0.108586	-3.2031	0.017088	Conserved gene of unknown function
PGSC0003DMT400065063	0.123392	-3.01868	0.0170918	L-idonate 5-dehydrogenase
PGSC0003DMT400026000	8.35258	3.06222	0.0170929	WAK-like kinase
PGSC0003DMT400070675	10.9167	3.44847	0.0170934	Hypersensitive response assisting protein
PGSC0003DMT400045795	11.5636	3.53152	0.0172131	Arabinogalactan-protein
PGSC0003DMT400081223	0.128039	-2.96535	0.0172241	Protein SIS1
PGSC0003DMT400011015	12.3501	3.62645	0.017299	9-cis-epoxycarotenoid dioxygenase
PGSC0003DMT400019169	0.0838935	-3.5753	0.0173201	Gene of unknown function
PGSC0003DMT400053208	0.0542817	-4.20339	0.0173618	Conserved gene of unknown function
PGSC0003DMT400023254	7.43708	2.89474	0.0174043	PIT1
PGSC0003DMT400045604	25.6617	4.68154	0.0174282	High affinity sulfate transporter type 1
PGSC0003DMT400020800	8.38362	3.06757	0.01743	DsRNA-binding protein 2
PGSC0003DMT400003957	0.121803	-3.03738	0.0174336	Gene of unknown function
PGSC0003DMT400041455	0.120705	-3.05045	0.0175221	Major latex
PGSC0003DMT400079424	10.5406	3.39788	0.0176955	Dicyanin
PGSC0003DMT400002808	4607.35	12.1697	0.017734	UDP-glucoronosyl/UDP-glucosyl transferase family protein
PGSC0003DMT400058561	15.3812	3.9431	0.0178252	HMG-CoA synthase
PGSC0003DMT400055203	11.3956	3.5104	0.0178558	1-aminocyclopropane-1-carboxylate synthase 3
PGSC0003DMT400002817	0.0574291	-4.12207	0.0178834	Pollen ole e 1 allergen and extensin family protein
PGSC0003DMT400073015	0.128632	-2.95868	0.0179041	Gene of unknown function
PGSC0003DMT400017806	10.759	3.42747	0.017925	LOB domain-containing protein
PGSC0003DMT400037398	16.3165	4.02826	0.017933	Protein COBRA
PGSC0003DMT400029949	0.116801	-3.09788	0.018092	L-allo-threonine aldolase
PGSC0003DMT400004791	7.67747	2.94063	0.0181755	Non-specific lipid-transfer protein 1
PGSC0003DMT400019561	9.72246	3.28132	0.0181829	Cytochrome P450
PGSC0003DMT400021902	0.000283704	-11.7833	0.0181959	Embryogensis abundant protein
PGSC0003DMT400008502	0.110112	-3.18296	0.0182136	Conserved gene of unknown function
PGSC0003DMT400030385	0.0891666	-3.48735	0.0183897	Chloroplast small heat shock protein class I
PGSC0003DMT400041047	15.2235	3.92823	0.0184027	NRC1
PGSC0003DMT400065504	7.39064	2.8857	0.0184214	Receptor protein kinase
PGSC0003DMT400074526	19.057	4.25225	0.0184279	CHP-rich zinc finger protein
PGSC0003DMT400047369	0.137729	-2.86009	0.0184488	Zinc finger protein
PGSC0003DMT400084225	0.0766245	-3.70605	0.018458	Lanatoside 15-O-acetylesterase
PGSC0003DMT400043598	32.1823	5.0082	0.018479	Cytochrome c1-2, heme protein, mitochondrial
PGSC0003DMT400095006	4527.91	12.1446	0.0184943	Gene of unknown function
PGSC0003DMT400046995	17.3532	4.11713	0.0185874	Germin 3
PGSC0003DMT400055180	8.48215	3.08443	0.0185924	Conserved gene of unknown function
PGSC0003DMT400002085	11.2471	3.49148	0.0186222	Extensin (ext)
PGSC0003DMT400054965	7.38813	2.88521	0.01869	PEN1
PGSC0003DMT400050725	0.129171	-2.95265	0.0187506	Conserved gene of unknown function
PGSC0003DMT400079823	0.0243102	-5.3623	0.018856	Glucose-1-phosphate adenylyltransferase small subunit, chloroplastic/amyloplastic
PGSC0003DMT400001475	7.20493	2.84898	0.0189163	UP-9A
PGSC0003DMT400063744	8.76613	3.13194	0.0189623	Conserved gene of unknown function
PGSC0003DMT400007570	12.3293	3.62401	0.0189819	RGC1
PGSC0003DMT400034146	0.0702773	-3.8308	0.0189835	Tom
PGSC0003DMT400078441	31.8668	4.99398	0.0189941	Wall-associated kinase
PGSC0003DMT400004617	7.28932	2.86578	0.0190152	Conserved gene of unknown function
PGSC0003DMT400046377	0.12655	-2.98222	0.0190752	Pre-mRNA cleavage factor im, 25kD subunit
PGSC0003DMT400086970	51.113	5.67562	0.019104	PAE
PGSC0003DMT400039811	0.139461	-2.84207	0.0191044	Conserved gene of unknown function
PGSC0003DMT400015102	0.136802	-2.86983	0.0191453	Conserved gene of unknown function
PGSC0003DMT400041157	0.102971	-3.27969	0.0192081	Aldo/keto reductase
PGSC0003DMT400068342	0.0444384	-4.49205	0.0193137	DNA binding protein
PGSC0003DMT400053314	0.139167	-2.84511	0.0193846	Protein ycf2
PGSC0003DMT400088166	8.32076	3.05672	0.0194187	BZIP DNA-binding protein
PGSC0003DMT400092557	31.5513	4.97963	0.0195259	Gene of unknown function
PGSC0003DMT400076514	0.126486	-2.98295	0.0196011	Gene of unknown function
PGSC0003DMT400023932	0.138497	-2.85208	0.0196934	Small heat-shock protein homolog protein
PGSC0003DMT400057418	9.60844	3.2643	0.0196956	Glycerophosphodiesterase
PGSC0003DMT400029066	7.24632	2.85725	0.0197	Low-molecular-weight cysteine-rich protein LCR78
PGSC0003DMT400067536	0.114875	-3.12186	0.0197031	Conserved gene of unknown function
PGSC0003DMT400039985	9.83348	3.2977	0.0197625	Conserved gene of unknown function
PGSC0003DMT400023174	0.000294211	-11.7309	0.019824	Gene of unknown function
PGSC0003DMT400067171	0.000294211	-11.7309	0.019824	Cytochrome P450
PGSC0003DMT400019490	0.128245	-2.96302	0.0198424	Photosystem II reaction center W protein, chloroplastic
PGSC0003DMT400050024	7.23252	2.8545	0.0198593	Pathogen-and wound-inducible antifungal protein CBP20
PGSC0003DMT400038286	8.69413	3.12004	0.0199655	N-hydroxycinnamoyl-CoA:tyramine N-hydroxycinnamoyl transferase THT7-1
PGSC0003DMT400036574	7.06492	2.82067	0.0199991	Actin binding protein
PGSC0003DMT400008818	16.9325	4.08172	0.0200147	Conserved gene of unknown function
PGSC0003DMT400006783	9.66731	3.27311	0.0200293	Transcription factor
PGSC0003DMT400002054	8.41511	3.07298	0.0201235	Extensin
PGSC0003DMT400041542	8.23201	3.04124	0.0201386	Non-specific lipid-transfer protein
PGSC0003DMT400011862	4369.04	12.0931	0.020141	Ankyrin repeat-containing protein
PGSC0003DMT400027065	7.04729	2.81707	0.020179	CHP-rich zinc finger protein
PGSC0003DMT400024237	0.142063	-2.81539	0.0203114	Conserved gene of unknown function
PGSC0003DMT400015931	9.39527	3.23193	0.0203376	Gene of unknown function
PGSC0003DMT400042400	7.26449	2.86086	0.0203841	WRKY protein
PGSC0003DMT400059857	49.851	5.63955	0.0203848	Receptor-kinase
PGSC0003DMT400015994	16.8273	4.07274	0.0203913	Verticillium wilt disease resistance protein
PGSC0003DMT400025043	0.0558235	-4.16298	0.0205057	Pom14 protein
PGSC0003DMT400090747	13.9527	3.80247	0.0205218	Type-B response regulator
PGSC0003DMT400044180	30.9202	4.95048	0.020642	Set domain protein
PGSC0003DMT400070626	9.82205	3.29602	0.0207276	Ribonuclease t2
PGSC0003DMT400041643	0.0268521	-5.21882	0.020878	Conserved gene of unknown function
PGSC0003DMT400027529	11.6289	3.53964	0.0208834	HJTR2GH1 protein
PGSC0003DMT400079340	7.14156	2.83624	0.020941	Plant viral-response family protein
PGSC0003DMT400016545	7.23195	2.85438	0.020958	GDSL-like Lipase/Acylhydrolase family protein
PGSC0003DMT400022679	0.13393	-2.90045	0.0209871	Major latex
PGSC0003DMT400027452	4289.6	12.0666	0.0210325	Pre-mRNA-splicing factor syf2
PGSC0003DMT400032839	4289.6	12.0666	0.0210325	Katanin
PGSC0003DMT400062895	4289.6	12.0666	0.0210325	Conserved gene of unknown function
PGSC0003DMT400066353	4289.6	12.0666	0.0210325	Lupus la ribonucleoprotein
PGSC0003DMT400071835	4289.6	12.0666	0.0210325	Conserved gene of unknown function
PGSC0003DMT400060470	0.0983852	-3.34542	0.0210852	Amino acid binding protein
PGSC0003DMT400070451	0.137891	-2.8584	0.0211676	ATP binding protein
PGSC0003DMT400052658	0.100846	-3.30978	0.0211771	177 protein
PGSC0003DMT400008103	18.1735	4.18377	0.0212146	Fructose-bisphosphate aldolase
PGSC0003DMT400033603	18.1735	4.18377	0.0212146	Gene of unknown function
PGSC0003DMT400064504	7.34694	2.87714	0.0212385	Class IV chitinase
PGSC0003DMT400076637	0.050482	-4.30809	0.0212758	Conserved gene of unknown function
PGSC0003DMT400009288	11.5387	3.52841	0.0213903	Conserved gene of unknown function
PGSC0003DMT400025792	7.13265	2.83444	0.0213939	Ornithine decarboxylase
PGSC0003DMT400045794	9.0617	3.17978	0.0216658	Arabinogalactan-protein
PGSC0003DMT400026076	7.84274	2.97136	0.0216952	Calcium/calmodulin-dependent protein kinase CaMK3
PGSC0003DMT400072845	7.77027	2.95797	0.0217082	Late blight resistance protein
PGSC0003DMT400009621	10.128	3.34027	0.0217541	Cytokinin oxidase/dehydrogenase
PGSC0003DMT400096763	7.14896	2.83773	0.0217935	Conserved gene of unknown function
PGSC0003DMT400043293	0.116359	-3.10334	0.0218234	F-box protein
PGSC0003DMT400018701	10.482	3.38985	0.0218466	GDSL-lipase 1
PGSC0003DMT400020589	6.9474	2.79647	0.0218531	ABA 8'-hydroxylase CYP707A2
PGSC0003DMT400072315	0.0170547	-5.87368	0.021916	ML domain protein
PGSC0003DMT400052233	7.33337	2.87448	0.021957	Polcalcin Jun o
PGSC0003DMT400032271	4210.17	12.0397	0.0219739	Conserved gene of unknown function
PGSC0003DMT400053967	4210.17	12.0397	0.0219739	Sesquiterpene synthase 2
PGSC0003DMT400082472	7.77838	2.95947	0.0220039	NAC domain protein
PGSC0003DMT400025624	0.144315	-2.7927	0.0220424	Conserved gene of unknown function
PGSC0003DMT400029505	0.0511642	-4.28872	0.0221125	Flowering promoting factor-like 1
PGSC0003DMT400057529	0.145775	-2.77819	0.0221342	COL domain class transcription factor
PGSC0003DMT400056811	0.147091	-2.76522	0.0222079	Major latex
PGSC0003DMT400008264	0.0601136	-4.05616	0.0222737	Temperature-induced lipocalin'
PGSC0003DMT400047001	10.4119	3.38016	0.0223089	TMV resistance protein N
PGSC0003DMT400078609	7.25222	2.85842	0.0223091	Proteinase inhibitor IIa
PGSC0003DMT400067222	10.8457	3.43906	0.0223218	Flotillin-1
PGSC0003DMT400062043	0.138237	-2.85479	0.0223271	Protein ycf2
PGSC0003DMT400035191	7.0522	2.81807	0.0223567	Protein kinase family protein
PGSC0003DMT400018554	0.0624091	-4.0021	0.022378	Photosystem II core complex proteins psbY, chloroplast
PGSC0003DMT400003712	7.10194	2.82821	0.0224274	Ninja-family protein Os03g0419100
PGSC0003DMT400014121	29.9737	4.90563	0.0224578	Hcr2-0A
PGSC0003DMT400080759	47.9579	5.5837	0.0224952	UDP-glucose:glucosyltransferase
PGSC0003DMT400039936	6.87517	2.7814	0.0225509	MAPKKK5
PGSC0003DMT400027157	0.131664	-2.92506	0.0226678	Conserved gene of unknown function
PGSC0003DMT400009296	7.19369	2.84673	0.0227102	Jasmonate O-methyltransferase
PGSC0003DMT400056725	8.79229	3.13624	0.0227563	WRKY1a transcription factor
PGSC0003DMT400009708	16.1963	4.01759	0.0228317	F-Box protein
PGSC0003DMT400069577	9.9702	3.31762	0.022854	UPF0497 membrane protein
PGSC0003DMT400065698	6.7672	2.75856	0.0228709	Photoperiod-response
PGSC0003DMT400021985	7.27135	2.86222	0.0228925	F-box family protein
PGSC0003DMT400080854	7.86678	2.97577	0.0229289	Conserved gene of unknown function
PGSC0003DMT400071357	0.0761582	-3.71486	0.0229449	Conserved gene of unknown function
PGSC0003DMT400013014	4130.73	12.0122	0.0229684	ATP binding protein
PGSC0003DMT400044079	4130.73	12.0122	0.0229684	Root phototropism protein
PGSC0003DMT400046986	4130.73	12.0122	0.0229684	Pleiotropic drug resistance protein 3
PGSC0003DMT400003690	29.6582	4.89036	0.0231037	Serine carboxypeptidase-like 25
PGSC0003DMT400030741	29.6582	4.89036	0.0231037	Cembratrienol synthase 2a
PGSC0003DMT400037214	29.6582	4.89036	0.0231037	Hexose carrier protein HEX6
PGSC0003DMT400069113	47.3269	5.56459	0.0232541	Cytochrome P450 monooxygenase
PGSC0003DMT400089589	10.2717	3.3606	0.0232679	Autoinhibited calcium ATPase
PGSC0003DMT400057099	6.88456	2.78336	0.0233088	Multidrug resistance protein ABC transporter family
PGSC0003DMT400047528	23.1376	4.53217	0.0233923	Conserved gene of unknown function
PGSC0003DMT400007510	0.141849	-2.81757	0.0234455	Conserved gene of unknown function
PGSC0003DMT400064824	6.66945	2.73757	0.0235801	Ring finger protein
PGSC0003DMT400069576	6.66344	2.73627	0.0236011	DC1 domain containing protein
PGSC0003DMT400037619	0.131203	-2.93012	0.02361	BZIP protein
PGSC0003DMT400011539	0.000317748	-11.6198	0.023636	GI20420
PGSC0003DMT400027975	4051.29	11.9842	0.0240194	Vignain
PGSC0003DMT400029290	46.6959	5.54522	0.024043	Homeobox-leucine zipper protein MERISTEM L1
PGSC0003DMT400011279	10.8116	3.4345	0.0241702	Kinase
PGSC0003DMT400007855	6.62029	2.7269	0.0241817	Calmodulin binding protein
PGSC0003DMT400082749	7.00179	2.80772	0.024186	Calmodulin-binding protein
PGSC0003DMT400046700	7.32875	2.87357	0.0242486	CYP71AU1
PGSC0003DMT400078508	9.78089	3.28997	0.0242596	HB06p
PGSC0003DMT400028799	6.93477	2.79385	0.0243983	NtEIG-E80 protein
PGSC0003DMT400056336	0.145991	-2.77605	0.024445	Conserved gene of unknown function
PGSC0003DMT400043595	12.1042	3.59744	0.0245147	Conserved gene of unknown function
PGSC0003DMT400063292	6.55222	2.71198	0.0247669	Protein ASC1
PGSC0003DMT400078201	0.11573	-3.11116	0.0248045	17.6 kD class I small heat shock protein
PGSC0003DMT400038935	0.152335	-2.71468	0.0248464	Protein ycf2
PGSC0003DMT400015884	0.0844679	-3.56545	0.0248871	Plastoquinol-plastocyanin reductase
PGSC0003DMT400040809	6.52472	2.70592	0.0249922	Multidrug resistance pump
PGSC0003DMT400006502	12.4943	3.6432	0.025033	Conserved gene of unknown function
PGSC0003DMT400055438	0.0180293	-5.79351	0.0250819	Ycf15
PGSC0003DMT400038872	19.2463	4.26651	0.0250884	Gene of unknown function
PGSC0003DMT400035284	3971.85	11.9556	0.0251307	UDP-glucosyltransferase
PGSC0003DMT400058277	28.7116	4.84356	0.0251747	Conserved gene of unknown function
PGSC0003DMT400008703	0.132752	-2.9132	0.025299	Gene of unknown function
PGSC0003DMT400080936	7.58602	2.92334	0.0253287	Glycine-rich cell wall structural protein 1.8
PGSC0003DMT400028200	11.5688	3.53217	0.0253295	Gene of unknown function
PGSC0003DMT400011065	6.70892	2.74608	0.0253462	Zinc finger protein
PGSC0003DMT400002312	0.136484	-2.8732	0.0253618	BTB/POZ domain-containing protein
PGSC0003DMT400081340	6.71643	2.74769	0.0253754	Serine-threonine protein kinase, plant-type
PGSC0003DMT400023845	0.112374	-3.15362	0.0253891	Conserved gene of unknown function
PGSC0003DMT400009110	14.5136	3.85933	0.0254498	ATP binding protein
PGSC0003DMT400039061	10.1706	3.34634	0.025466	WRKY transcription factor
PGSC0003DMT400007784	6.72599	2.74975	0.0255087	Kinesin
PGSC0003DMT400003025	7.38671	2.88493	0.0255393	Basic 7S globulin 2 small subunit
PGSC0003DMT400028669	13.6459	3.7704	0.0255642	Light-inducible protein atls1
PGSC0003DMT400059103	6.50127	2.70072	0.0255772	Conserved gene of unknown function
PGSC0003DMT400024673	7.01894	2.81125	0.025604	DNA binding protein
PGSC0003DMT400039332	0.134753	-2.89161	0.025623	UPF0426 protein, chloroplastic
PGSC0003DMT400008312	0.152775	-2.71052	0.0257964	Gene of unknown function
PGSC0003DMT400049933	9.16358	3.19591	0.0257991	WRKY transcription factor
PGSC0003DMT400001860	9.92112	3.3105	0.0258805	Gene of unknown function
PGSC0003DMT400077598	6.49956	2.70034	0.0260111	Esterase/lipase/thioesterase family protein
PGSC0003DMT400032362	6.44233	2.68758	0.026025	TPR repeat-containing thioredoxin TTL1
PGSC0003DMT400032552	11.1158	3.47453	0.0260443	DNA mismatch repair protein mutS
PGSC0003DMT400070801	7.33722	2.87523	0.0260905	CCaMK
PGSC0003DMT400044055	0.11883	-3.07303	0.0261503	Patatin-01
PGSC0003DMT400021142	0.0851122	-3.55449	0.0262584	Class II small heat shock protein Le-HSP17.6
PGSC0003DMT400000118	3892.42	11.9265	0.0263062	Conserved gene of unknown function
PGSC0003DMT400024602	3892.42	11.9265	0.0263062	Kunitz-type protease inhibitor
PGSC0003DMT400043358	3892.42	11.9265	0.0263062	Protein SCARECROW
PGSC0003DMT400078334	3892.42	11.9265	0.0263062	Disease resistance protein BS2
PGSC0003DMT400009927	0.156392	-2.67676	0.0264166	Thioredoxin
PGSC0003DMT400048681	6.66308	2.73619	0.0264402	Polyphenol oxidase
PGSC0003DMT400051349	0.15352	-2.70351	0.0265208	Conserved gene of unknown function
PGSC0003DMT400025890	0.0442825	-4.49712	0.0266373	Heat shock protein
PGSC0003DMT400001033	6.36725	2.67067	0.0267474	Leucine-rich repeat extensin 3
PGSC0003DMT400074524	12.7607	3.67364	0.02679	Gene of unknown function
PGSC0003DMT400072322	0.15614	-2.67909	0.0268487	YA1
PGSC0003DMT400010000	0.156945	-2.67167	0.0269277	Acc synthase
PGSC0003DMT400032789	6.44445	2.68806	0.0269509	Cationic peroxidase
PGSC0003DMT400094912	0.0500814	-4.31958	0.0269881	Cytochrome P450
PGSC0003DMT400012215	0.117974	-3.08346	0.0270178	Thylakoid lumenal protein, chloroplastic
PGSC0003DMT400076953	0.110984	-3.17157	0.0270351	Anthocyanin permease
PGSC0003DMT400081211	6.48496	2.6971	0.0270896	UPA16
PGSC0003DMT400015282	6.5636	2.71449	0.0270983	Ribose-5-phosphate isomerase
PGSC0003DMT400007975	0.153842	-2.70048	0.0271333	COR414-TM1
PGSC0003DMT400047161	8.57727	3.10052	0.0271599	Gene of unknown function
PGSC0003DMT400079203	7.7341	2.95123	0.0271612	Glycosyltransferase
PGSC0003DMT400047365	6.33789	2.664	0.0271642	Transferase, transferring glycosyl groups
PGSC0003DMT400074230	16.6591	4.05824	0.0272168	Avr9/Cf-9 rapidly elicited protein 132
PGSC0003DMT400074333	7.26941	2.86184	0.0272535	Multidrug resistance-associated protein 1, 3 (Mrp1, 3), abc-transoprter
PGSC0003DMT400049954	0.0701139	-3.83416	0.027351	Omega-6 fatty acid desaturase, chloroplastic
PGSC0003DMT400022024	14.153	3.82304	0.027364	Conserved gene of unknown function
PGSC0003DMT400091106	14.153	3.82304	0.027364	Gene of unknown function
PGSC0003DMT400037224	27.7651	4.7952	0.0274642	Gene of unknown function
PGSC0003DMT400057252	0.158158	-2.66056	0.0275398	ATP synthase subunit alpha, mitochondrial
PGSC0003DMT400073306	0.158851	-2.65426	0.0275471	DnaJ protein
PGSC0003DMT400039375	0.158557	-2.65693	0.0276183	Protein-L-isoaspartate O-methyltransferase
PGSC0003DMT400053499	16.5329	4.04726	0.0278005	Dicer-1
PGSC0003DMT400042714	0.152237	-2.71561	0.0278367	ATGCN5
PGSC0003DMT400011598	0.139839	-2.83816	0.0279309	Transcription factor
PGSC0003DMT400039787	6.30708	2.65697	0.0279885	Bromodomain-containing protein
PGSC0003DMT400086002	6.39949	2.67796	0.0280387	Glucosyltransferase
PGSC0003DMT400075426	0.123106	-3.02203	0.0280738	GAST
PGSC0003DMT400037313	12.5504	3.64966	0.0281162	GTPase activating protein
PGSC0003DMT400018619	0.158884	-2.65395	0.0281441	GTP-binding protein
PGSC0003DMT400053404	15.0394	3.91068	0.0282472	Glycine/D-amino acid oxidases
PGSC0003DMT400027210	27.4496	4.77871	0.0282805	Conserved gene of unknown function
PGSC0003DMT400038240	6.25964	2.64608	0.0283351	Taxane 13-alpha-hydroxylase cytochrome P450
PGSC0003DMT400011167	0.000345379	-11.4995	0.0283539	Myb 12 transcription factor
PGSC0003DMT400006459	13.9727	3.80454	0.0283838	Zinc finger protein
PGSC0003DMT400036023	13.9727	3.80454	0.0283838	S-locus-specific glycoprotein S6
PGSC0003DMT400046369	0.14905	-2.74613	0.0284298	F-box family protein
PGSC0003DMT400014933	0.16044	-2.6399	0.0285	Conserved gene of unknown function
PGSC0003DMT400004132	0.154123	-2.69785	0.0285354	Conserved gene of unknown function
PGSC0003DMT400090218	12.4803	3.64158	0.0285752	UDP-glucose glucosyltransferase
PGSC0003DMT400081287	11.0955	3.47191	0.0286596	O-methyltransferase
PGSC0003DMT400015286	0.100295	-3.31767	0.0286706	Auxin-induced protein 5NG4
PGSC0003DMT400011911	21.4549	4.42323	0.0286907	Hydroxyproline-rich glycoprotein (HRGP)
PGSC0003DMT400026496	6.457	2.69086	0.0287633	NRG1
PGSC0003DMT400028081	3733.54	11.8663	0.0288672	Organ-specific protein P4
PGSC0003DMT400059563	3733.54	11.8663	0.0288672	Conserved gene of unknown function
PGSC0003DMT400070763	3733.54	11.8663	0.0288672	Conserved gene of unknown function
PGSC0003DMT400074501	3733.54	11.8663	0.0288672	Glycine-rich cell wall structural protein 1
PGSC0003DMT400078102	3733.54	11.8663	0.0288672	ATCHX14
PGSC0003DMT400081785	8.80692	3.13864	0.02914	Short chain alcohol dehydrogenase
PGSC0003DMT400020591	8.29347	3.05198	0.0291428	Alpha-amylase
PGSC0003DMT400067264	6.17599	2.62667	0.029166	S-locus-specific glycoprotein S6
PGSC0003DMT400079121	0.138518	-2.85186	0.0292251	MRNA, clone: RAFL25-31-I24
PGSC0003DMT400078527	6.17794	2.62713	0.0293299	GABA-specific permease
PGSC0003DMT400008273	7.87825	2.97788	0.0295184	Receptor-like kinase CHRK1
PGSC0003DMT400067205	6.13774	2.61771	0.0297013	Beta-ketoacyl-coa synthase family protein
PGSC0003DMT400043852	0.0613497	-4.0268	0.029751	Conserved gene of unknown function
PGSC0003DMT400046206	0.150627	-2.73095	0.0298337	Epoxide hydrolase 2
PGSC0003DMT400095009	0.163599	-2.61176	0.0298393	Ccaat-binding transcription factor subunit A
PGSC0003DMT400003414	0.162057	-2.62543	0.0299116	Mitochondrial saccharopine dehydrogenase
PGSC0003DMT400045541	0.1549	-2.6906	0.0299172	DNA-directed RNA polymerase subunit beta
PGSC0003DMT400061951	0.108282	-3.20713	0.0299545	Fructose-1,6-bisphosphatase, cytosolic
PGSC0003DMT400016684	11.3011	3.49839	0.0300027	Conserved gene of unknown function
PGSC0003DMT400046999	12.2699	3.61706	0.0300056	Conserved gene of unknown function
PGSC0003DMT400067150	6.11417	2.61216	0.0300364	TCP family transcription factor
PGSC0003DMT400064284	6.8216	2.77011	0.030049	Conserved gene of unknown function
PGSC0003DMT400002736	6.12996	2.61588	0.030086	Serine/threonine-protein kinase PBS1
PGSC0003DMT400051690	0.0725316	-3.78525	0.0301084	Conserved gene of unknown function
PGSC0003DMT400037720	6.35428	2.66773	0.0302008	Zinc finger protein
PGSC0003DMT400063308	0.114122	-3.13136	0.0302242	Flavonol 4'-sulfotransferase
PGSC0003DMT400045551	6.30332	2.65611	0.0302395	DNA binding protein
PGSC0003DMT400003573	3654.11	11.8353	0.0302623	FACT complex subunit SSRP1
PGSC0003DMT400073646	3654.11	11.8353	0.0302623	Peptidase A1, pepsin
PGSC0003DMT400074116	6.15948	2.62281	0.0302726	Conserved gene of unknown function
PGSC0003DMT400079969	0.15306	-2.70784	0.0302733	Ripening regulated protein DDTFR8
PGSC0003DMT400007485	12.8571	3.6845	0.030344	Serine/threonine-protein kinase bri1
PGSC0003DMT400075427	0.0923452	-3.43682	0.0303792	ARF domain class transcription factor
PGSC0003DMT400076270	0.152848	-2.70983	0.0304198	Protein ABC1, mitochondrial
PGSC0003DMT400026013	0.163714	-2.61075	0.0304261	Conserved gene of unknown function
PGSC0003DMT400071827	6.08612	2.60552	0.0304832	RIN4c protein
PGSC0003DMT400052622	0.15683	-2.67273	0.0304919	DNA binding protein
PGSC0003DMT400072299	0.107736	-3.21443	0.0304983	Conserved gene of unknown function
PGSC0003DMT400070193	0.164565	-2.60327	0.0305021	Conserved gene of unknown function
PGSC0003DMT400081448	42.2787	5.40186	0.0305447	CXE carboxylesterase
PGSC0003DMT400025559	14.6188	3.86975	0.0305775	Conserved gene of unknown function
PGSC0003DMT400023190	0.119466	-3.06533	0.0306453	Basic 7S globulin 2 small subunit
PGSC0003DMT400051984	0.165065	-2.59889	0.0306589	Conserved gene of unknown function
PGSC0003DMT400021871	0.0467426	-4.41912	0.0306754	Chloroplast pigment-binding protein CP29
PGSC0003DMT400014530	10.8326	3.43731	0.0307314	Receptor protein kinase
PGSC0003DMT400070532	0.164385	-2.60485	0.0309313	Protein PPLZ12
PGSC0003DMT400081244	6.89903	2.78639	0.0309326	Phospholipase A1
PGSC0003DMT400018674	6.84779	2.77564	0.0311325	CXE carboxylesterase
PGSC0003DMT400020608	0.000361078	-11.4354	0.031148	Conserved gene of unknown function
PGSC0003DMT400035747	0.0664237	-3.91216	0.0311559	Cytochrome b6-f complex iron-sulfur subunit, chloroplastic
PGSC0003DMT400072213	0.150762	-2.72965	0.0311678	DNA binding protein
PGSC0003DMT400010976	0.0951546	-3.39358	0.0312749	Fasciclin-like arabinogalactan protein 19
PGSC0003DMT400077951	0.152109	-2.71683	0.0312792	Conserved gene of unknown function
PGSC0003DMT400064005	0.134893	-2.89011	0.031323	Zinc finger family protein
PGSC0003DMT400077098	0.134619	-2.89305	0.0313461	Conserved gene of unknown function
PGSC0003DMT400018250	0.166672	-2.58491	0.0314459	Methionine-R-sulfoxide reductase B4 protein
PGSC0003DMT400042202	0.166059	-2.59023	0.031583	Alanine-2-oxoglutarate aminotransferase 1
PGSC0003DMT400052927	0.0582485	-4.10164	0.0316311	Protein ycf2
PGSC0003DMT400066791	17.6687	4.14312	0.0316731	Pectinesterase
PGSC0003DMT400009606	3574.67	11.8036	0.0317406	Peroxidase
PGSC0003DMT400060993	3574.67	11.8036	0.0317406	Conserved gene of unknown function
PGSC0003DMT400055239	10.3876	3.3768	0.0317729	SHORT-ROOT protein
PGSC0003DMT400031076	9.25504	3.21024	0.0318342	Tospovirus resistance protein D
PGSC0003DMT400080499	0.148062	-2.75573	0.032281	Pectinesterase-2
PGSC0003DMT400059966	0.155595	-2.68413	0.0322904	Thioredoxin F1, chloroplastic
PGSC0003DMT400072729	5.98692	2.58181	0.0324042	Amino acid binding protein
PGSC0003DMT400009748	0.0805564	-3.63386	0.032482	Serine-threonine protein kinase, plant-type
PGSC0003DMT400009625	11.4216	3.51369	0.032487	Purple acid phosphatase
PGSC0003DMT400066559	5.95316	2.57366	0.0325935	C2 domain-containing protein
PGSC0003DMT400007477	6.37247	2.67185	0.0328673	Serine-threonine protein kinase, plant-type
PGSC0003DMT400014217	0.163514	-2.61252	0.0329848	Heat shock protein 83
PGSC0003DMT400028158	11.3585	3.50569	0.033001	Lipoxygenase
PGSC0003DMT400068136	0.121721	-3.03835	0.0331678	Vacuolar H+-ATPase A2 subunit isoform
PGSC0003DMT400057366	0.170215	-2.55457	0.0332708	F-box family protein
PGSC0003DMT400020192	0.0203557	-5.61843	0.0333028	Triacylglycerol lipase
PGSC0003DMT400060757	3495.23	11.7712	0.0333079	Ring finger protein
PGSC0003DMT400069841	3495.23	11.7712	0.0333079	R2R3 transcription factor MYB108 1
PGSC0003DMT400009499	0.146794	-2.76813	0.0333459	ATP-dependent peptidase
PGSC0003DMT400077778	0.135472	-2.88393	0.0333538	Sn-1 protein
PGSC0003DMT400076000	6.35533	2.66797	0.0333961	Galactokinase
PGSC0003DMT400023713	0.071889	-3.79809	0.0334169	Small heat stress protein class CIII
PGSC0003DMT400009471	6.00081	2.58516	0.0334201	Phenylcoumaran benzylic ether reductase
PGSC0003DMT400002421	0.0814226	-3.61843	0.0334671	Oxygen-evolving enhancer protein 2, chloroplastic
PGSC0003DMT400023733	7.01299	2.81003	0.0334915	Leucine-rich repeat receptor protein kinase EXS
PGSC0003DMT400049165	0.0682189	-3.87368	0.0334978	Chalcone synthase 2
PGSC0003DMT400076694	0.170693	-2.55053	0.0335086	UDP-glucosyltransferase
PGSC0003DMT400036780	11.2954	3.49766	0.0335246	Conserved gene of unknown function
PGSC0003DMT400059741	20.1928	4.33577	0.0335891	2-isopropylmalate synthase A
PGSC0003DMT400066247	0.170658	-2.55082	0.0336635	Myosin heavy chain, fast skeletal muscle, embryonic
PGSC0003DMT400006726	8.77125	3.13278	0.0336747	Malic enzyme
PGSC0003DMT400051868	0.089296	-3.48526	0.0336827	Patatin T5
PGSC0003DMT400055930	0.129869	-2.94487	0.0336892	Furin
PGSC0003DMT400009481	0.170673	-2.55069	0.0336967	50S ribosomal protein L31
PGSC0003DMT400019315	0.157247	-2.66889	0.033731	Gene of unknown function
PGSC0003DMT400065273	0.166965	-2.58238	0.0337469	Cinnamoyl-CoA reductase
PGSC0003DMT400069613	6.21596	2.63598	0.0337651	Conserved gene of unknown function
PGSC0003DMT400055243	0.141208	-2.8241	0.0338505	Adenylyl-sulfate kinase, chloroplastic
PGSC0003DMT400043500	8.49016	3.08579	0.033899	1-acyl-sn-glycerol-3-phosphate acyltransferase 4
PGSC0003DMT400037674	0.16482	-2.60104	0.0339696	Conserved gene of unknown function
PGSC0003DMT400006086	17.1954	4.10395	0.0340259	Hydroxyproline-rich glycoprotein (HRGP)
PGSC0003DMT400072606	17.1954	4.10395	0.0340259	Beta-fructofuranosidase
PGSC0003DMT400000589	0.169299	-2.56235	0.0340992	Thylakoid membrane phosphoprotein 14 kDa, chloroplast
PGSC0003DMT400044021	6.41871	2.68228	0.0341033	Serine/threonine-protein kinase bri1
PGSC0003DMT400067771	8.65871	3.11415	0.0342803	Glucan endo-1,3-beta-glucosidase
PGSC0003DMT400037285	0.000378272	-11.3683	0.0343095	Chlorophyll a-b binding protein 7, chloroplastic
PGSC0003DMT400017635	12.305	3.62117	0.0343144	SBT4B protein
PGSC0003DMT400066524	0.15399	-2.69909	0.0343521	Conserved gene of unknown function
PGSC0003DMT400022573	6.55381	2.71233	0.0343838	Conserved gene of unknown function
PGSC0003DMT400009175	0.130167	-2.94157	0.0344132	Flavanone 3 beta-hydroxylase
PGSC0003DMT400025631	15.2708	3.9327	0.0345147	Ethylene-inducing xylanase
PGSC0003DMT400057330	0.156584	-2.67499	0.0346654	Conserved gene of unknown function
PGSC0003DMT400016306	5.94163	2.57086	0.034733	AP2/ERF domain-containing transcription factor
PGSC0003DMT400013529	7.9849	2.99727	0.0349326	3-dehydroquinate dehydratase / shikimate dehydrogenase isoform 2
PGSC0003DMT400018729	0.0420684	-4.57112	0.0349416	Conserved gene of unknown function
PGSC0003DMT400013470	3415.8	11.738	0.0349704	Conserved gene of unknown function
PGSC0003DMT400039939	3415.8	11.738	0.0349704	Extensin
PGSC0003DMT400043280	3415.8	11.738	0.0349704	Amino acid transporter
PGSC0003DMT400049278	3415.8	11.738	0.0349704	Protein phosphatase 2c
PGSC0003DMT400069298	3415.8	11.738	0.0349704	Inositol polyphosphate-5-phosphatase
PGSC0003DMT400031862	0.171595	-2.54292	0.0349977	ATP binding protein
PGSC0003DMT400032624	7.31989	2.87182	0.0351777	Dehydration-responsive element-binding protein 1B
PGSC0003DMT400078009	6.11855	2.61319	0.0351987	Conserved gene of unknown function
PGSC0003DMT400023725	5.76791	2.52805	0.0352034	Pectinesterase 3
PGSC0003DMT400070461	0.152316	-2.71486	0.0352069	2-oxoglutarate-dependent dioxygenase
PGSC0003DMT400064535	39.7546	5.31305	0.0352093	Leucine-rich repeat receptor protein kinase EXS
PGSC0003DMT400068383	0.160678	-2.63776	0.0352558	Conserved gene of unknown function
PGSC0003DMT400036494	5.87384	2.5543	0.0352791	Protein phosphatase
PGSC0003DMT400049753	0.0769543	-3.69985	0.0354539	LEA protein
PGSC0003DMT400076049	6.61363	2.72544	0.0355455	Conserved gene of unknown function
PGSC0003DMT400010526	5.91031	2.56323	0.035551	Trehalose 6-phosphate synthase
PGSC0003DMT400078065	5.78959	2.53346	0.0355571	Avr9/Cf-9 rapidly elicited protein 284
PGSC0003DMT400004553	5.74275	2.52174	0.035583	Xyloglucan endotransglucosylase-hydrolase XTH5
PGSC0003DMT400043704	7.36318	2.88033	0.0355978	F-box and wd40 domain protein
PGSC0003DMT400032053	6.29113	2.65332	0.0356051	Conserved gene of unknown function
PGSC0003DMT400020122	5.7347	2.51972	0.0357167	Xyloglucan endotransglucosylase-hydrolase XTH9
PGSC0003DMT400057528	0.157756	-2.66423	0.0358054	FAD-linked oxidoreductase 1
PGSC0003DMT400021444	6.33029	2.66227	0.0359098	Starch synthase IV
PGSC0003DMT400007482	24.9255	4.63955	0.0359231	Serine/threonine-protein kinase bri1
PGSC0003DMT400078196	0.168205	-2.57171	0.0359883	C-4 methyl sterol oxidase
PGSC0003DMT400057917	11.4987	3.5234	0.0360174	Gibberellin receptor GID1
PGSC0003DMT400060594	15.0184	3.90866	0.036074	Conserved gene of unknown function
PGSC0003DMT400022023	6.60721	2.72404	0.0361275	Dehydration-responsive element binding protein 3
PGSC0003DMT400063297	7.63758	2.93312	0.0362468	UDP-glucosyltransferase
PGSC0003DMT400001032	0.0892359	-3.48623	0.0362753	Chloroplast-targeted copper chaperone
PGSC0003DMT400057645	0.17587	-2.50742	0.0363414	Zinc finger, RING-type
PGSC0003DMT400012801	0.149666	-2.74018	0.0363638	CHCH domain containing protein
PGSC0003DMT400029581	6.11533	2.61243	0.0363748	Multidrug resistance-associated protein 2, 6 (Mrp2, 6), abc-transoprter
PGSC0003DMT400050775	19.5618	4.28997	0.0363991	Conserved gene of unknown function
PGSC0003DMT400047982	8.83435	3.14312	0.0364106	Protein kinase
PGSC0003DMT400075614	0.170995	-2.54798	0.0364644	Conserved gene of unknown function
PGSC0003DMT400034860	0.161724	-2.6284	0.0364777	Conserved gene of unknown function
PGSC0003DMT400083083	16.7222	4.06369	0.0365841	Nam 18
PGSC0003DMT400029694	0.124855	-3.00167	0.0365865	Thioredoxin-like 3-1, chloroplastic
PGSC0003DMT400067633	0.137478	-2.86272	0.0366963	Conserved gene of unknown function
PGSC0003DMT400011323	3336.36	11.7041	0.0367346	GDP-mannose transporter
PGSC0003DMT400011361	3336.36	11.7041	0.0367346	Conserved gene of unknown function
PGSC0003DMT400015469	3336.36	11.7041	0.0367346	F-box family protein
PGSC0003DMT400048873	3336.36	11.7041	0.0367346	Kinesin-3
PGSC0003DMT400050989	3336.36	11.7041	0.0367346	Conserved gene of unknown function
PGSC0003DMT400079197	3336.36	11.7041	0.0367346	Glycosyltransferase
PGSC0003DMT400083791	3336.36	11.7041	0.0367346	Periaxin
PGSC0003DMT400093941	3336.36	11.7041	0.0367346	Cytochrome P450
PGSC0003DMT400081314	9.6006	3.26312	0.0368043	Endo-1,4-beta-glucanase
PGSC0003DMT400067695	0.175285	-2.51223	0.0368268	Bifunctional nitrilase/nitrile hydratase NIT4B
PGSC0003DMT400051816	14.8922	3.89648	0.0368843	Conserved gene of unknown function
PGSC0003DMT400054947	5.79451	2.53469	0.0370291	U-box protein
PGSC0003DMT400067303	24.61	4.62117	0.0370349	F-Box protein
PGSC0003DMT400094265	24.61	4.62117	0.0370349	Kinase
PGSC0003DMT400074105	0.0747267	-3.74223	0.0370929	Diphosphoinositol polyphosphate phosphohydrolase
PGSC0003DMT400011243	0.173532	-2.52673	0.0373009	Expansin9
PGSC0003DMT400078986	0.171765	-2.54149	0.0373067	Zinc finger family protein
PGSC0003DMT400050510	6.53297	2.70774	0.0373858	Disease resistance protein Gpa2
PGSC0003DMT400011693	0.17766	-2.49281	0.0373917	Chitinase
PGSC0003DMT400084308	5.75	2.52356	0.0375382	Peptidase S41 family protein
PGSC0003DMT400039281	7.79073	2.96176	0.0375618	AMP dependent CoA ligase
PGSC0003DMT400042609	9.29711	3.21678	0.0375844	Avr9/Cf-9 rapidly elicited protein 146
PGSC0003DMT400013851	5.79513	2.53484	0.037771	Dopamine beta-monooxygenase
PGSC0003DMT400049598	0.178627	-2.48498	0.0379869	50S ribosomal protein L24, chloroplastic
PGSC0003DMT400010548	0.178884	-2.4829	0.038041	30S ribosomal protein S13, chloroplastic
PGSC0003DMT400039773	0.178966	-2.48224	0.0381651	Conserved gene of unknown function
PGSC0003DMT400004830	24.2945	4.60256	0.0381865	Transcription factor bHLH49
PGSC0003DMT400078126	5.90731	2.5625	0.0382029	Conserved gene of unknown function
PGSC0003DMT400024338	8.39264	3.06912	0.038248	UDP-glucosyltransferase
PGSC0003DMT400038438	0.178439	-2.4865	0.0382663	Steroid binding protein
PGSC0003DMT400037950	0.178763	-2.48388	0.0383096	Adenosine monophosphate binding protein 1 AMPBP1
PGSC0003DMT400051403	0.165269	-2.59712	0.0383751	Conserved gene of unknown function
PGSC0003DMT400027331	16.4067	4.03621	0.0384139	Vegetative storage protein
PGSC0003DMT400031775	0.154295	-2.69624	0.0384521	Conserved gene of unknown function
PGSC0003DMT400075531	6.85336	2.77681	0.0385775	DNA-binding protein NtWRKY3
PGSC0003DMT400073687	0.179833	-2.47527	0.0386066	Acyl-protein thioesterase
PGSC0003DMT400018907	3256.92	11.6693	0.0386079	Acetylglucosaminyltransferase
PGSC0003DMT400080553	3256.92	11.6693	0.0386079	Pentatricopeptide repeat-containing protein, chloroplastic
PGSC0003DMT400014020	9.99123	3.32066	0.038648	Multifunctional protein
PGSC0003DMT400010692	0.0217595	-5.52221	0.038654	Gene of unknown function
PGSC0003DMT400074113	5.81377	2.53947	0.0387879	Conserved gene of unknown function
PGSC0003DMT400044668	7.61905	2.92961	0.0388075	Receptor-like kinase
PGSC0003DMT400005481	0.0721172	-3.79351	0.0388211	GRAS family transcription factor
PGSC0003DMT400024265	0.142239	-2.81361	0.0388416	DNA binding protein
PGSC0003DMT400015298	0.144866	-2.78721	0.0388736	Fertility restorer
PGSC0003DMT400041644	0.0631025	-3.98616	0.0389407	Transcription factor bHLH96
PGSC0003DMT400084314	8.46902	3.0822	0.0390501	Cytochrome P450 hydroxylase
PGSC0003DMT400037788	5.99474	2.5837	0.0392353	Conserved gene of unknown function
PGSC0003DMT400097200	37.8615	5.24266	0.0392887	Threonyl-tRNA synthetase
PGSC0003DMT400004606	10.6643	3.41472	0.0393318	Disease resistance protein
PGSC0003DMT400011187	16.2489	4.02227	0.0393685	Esterase
PGSC0003DMT400044259	16.2489	4.02227	0.0393685	1-aminocyclopropane-1-carboxylate oxidase homolog
PGSC0003DMT400005233	23.979	4.5837	0.0393794	Histidine acid phosphatase
PGSC0003DMT400043424	18.9308	4.24266	0.039486	Membrane protein
PGSC0003DMT400047264	0.158227	-2.65993	0.0394954	NADPH:protochlorophyllide oxidoreductase
PGSC0003DMT400073837	5.62238	2.49118	0.0396302	Receptor protein kinase
PGSC0003DMT400014682	13.2515	3.72809	0.039853	Wall-associated kinase
PGSC0003DMT400083885	5.69224	2.509	0.0399551	2,4-dienoyl-CoA reductase
PGSC0003DMT400066536	0.182357	-2.45516	0.0400425	C2H2L domain class transcription factor
PGSC0003DMT400018924	0.132677	-2.91401	0.0400466	Conserved gene of unknown function
PGSC0003DMT400080576	5.49302	2.4576	0.0400551	Integral membrane single C2 domain protein
PGSC0003DMT400038362	5.84487	2.54717	0.0401137	EDGP
PGSC0003DMT400012073	0.182279	-2.45578	0.0401344	Conserved gene of unknown function
PGSC0003DMT400052226	0.107736	-3.21443	0.0401911	ATP binding protein
PGSC0003DMT400076522	14.3874	3.84673	0.0403443	Gene of unknown function
PGSC0003DMT400013213	16.0911	4.0082	0.0403508	DUTP pyrophosphatase
PGSC0003DMT400002035	8.27456	3.04868	0.0403638	Extensin (ext)
PGSC0003DMT400038360	0.104256	-3.26179	0.0404991	Rad1 DNA damage checkpoint protein
PGSC0003DMT400034618	5.48028	2.45425	0.0405386	ARF GTPase activator
PGSC0003DMT400002570	3177.48	11.6337	0.0405978	3-oxo-5-alpha-steroid 4-dehydrogenase family protein
PGSC0003DMT400023093	3177.48	11.6337	0.0405978	Bipolar kinesin KRP-130
PGSC0003DMT400029328	3177.48	11.6337	0.0405978	WRKY DNA-binding protein
PGSC0003DMT400038248	3177.48	11.6337	0.0405978	LOB domain protein 1
PGSC0003DMT400059346	3177.48	11.6337	0.0405978	Leucine Rich Repeat family protein
PGSC0003DMT400077205	3177.48	11.6337	0.0405978	Ubiquitin-protein ligase
PGSC0003DMT400036045	23.6634	4.56459	0.0406158	Conserved gene of unknown function
PGSC0003DMT400043495	6.07511	2.60291	0.0407258	Allene oxide synthase
PGSC0003DMT400053421	5.4704	2.45165	0.0409076	Germin 3
PGSC0003DMT400009271	0.183842	-2.44346	0.0409298	Conserved gene of unknown function
PGSC0003DMT400028658	6.28141	2.65109	0.0409906	Abscisic acid receptor PYL4
PGSC0003DMT400079324	0.161033	-2.63457	0.0410047	Metal ion binding protein
PGSC0003DMT400031685	5.62664	2.49227	0.041068	AP2 domain-containing transcription factor 9
PGSC0003DMT400036833	8.79491	3.13667	0.0412313	Flotillin-1
PGSC0003DMT400078399	5.53142	2.46765	0.0415321	E3 ubiquitin-protein ligase RHA2A
PGSC0003DMT400033079	0.175989	-2.50644	0.0416146	Conserved gene of unknown function
PGSC0003DMT400010514	6.09908	2.60859	0.0416547	Xyloglucan endotransglycosylase hydrolase
PGSC0003DMT400006461	8.14023	3.02507	0.0416951	Zinc finger protein
PGSC0003DMT400024123	6.67309	2.73836	0.0417737	Disease resistance protein RGA4
PGSC0003DMT400055426	0.137693	-2.86047	0.0419428	Snakin-1
PGSC0003DMT400005360	0.00041809	-11.2239	0.0419518	Seed maturation protein
PGSC0003DMT400083698	0.00041809	-11.2239	0.0419518	Conserved gene of unknown function
PGSC0003DMT400014068	5.41939	2.43813	0.042072	Ascorbate oxidase
PGSC0003DMT400015356	6.17257	2.62587	0.0421524	Conserved gene of unknown function
PGSC0003DMT400041449	0.170934	-2.54849	0.0421899	Major latex
PGSC0003DMT400049557	14.135	3.8212	0.0422149	Structural constituent of cell wall
PGSC0003DMT400004084	8.23654	3.04204	0.0422243	Auxin-induced SAUR
PGSC0003DMT400031201	5.67923	2.50569	0.0422377	Non-specific lipid-transfer protein 2
PGSC0003DMT400014350	0.185548	-2.43014	0.0422474	DNA binding protein
PGSC0003DMT400001233	0.129157	-2.9528	0.0422569	Zinc finger protein
PGSC0003DMT400025955	5.80906	2.5383	0.0422915	Patatin 3
PGSC0003DMT400015621	0.14644	-2.77161	0.0423154	Gene of unknown function
PGSC0003DMT400009952	0.18378	-2.44395	0.0423831	RAB1X
PGSC0003DMT400071310	5.97206	2.57823	0.0427118	SLT1 protein
PGSC0003DMT400013740	3098.05	11.5971	0.0427129	Oxidoreductase
PGSC0003DMT400058190	3098.05	11.5971	0.0427129	ATP binding protein
PGSC0003DMT400069760	0.109018	-3.19737	0.0427303	Phosphoinositide-specific phospholipase C
PGSC0003DMT400068480	0.18286	-2.45119	0.0427702	Sulfur
PGSC0003DMT400045253	0.173824	-2.5243	0.0428129	Universal stress protein family protein
PGSC0003DMT400047644	0.170072	-2.55578	0.0429093	Fad NAD binding oxidoreductases
PGSC0003DMT400038128	5.48873	2.45647	0.0430657	Conserved gene of unknown function
PGSC0003DMT400040409	0.150009	-2.73688	0.0431829	GDP-mannose pyrophosphorylase
PGSC0003DMT400068267	0.162656	-2.62011	0.0432033	Conserved gene of unknown function
PGSC0003DMT400064871	6.22364	2.63776	0.0432197	Minor allergen Alt a
PGSC0003DMT400050476	5.32491	2.41276	0.0435103	Cyclic nucleotide-gated calmodulin-binding ion channel
PGSC0003DMT400008184	14.3451	3.84249	0.0438239	Glycosyltransferase, CAZy family GT2
PGSC0003DMT400070158	0.181343	-2.46321	0.0440177	Leucine-rich repeat receptor kinase
PGSC0003DMT400066574	5.38227	2.42822	0.0440675	Twi1 protein
PGSC0003DMT400077083	0.0606755	-4.04274	0.0440773	Conserved gene of unknown function
PGSC0003DMT400024847	5.3323	2.41476	0.0440791	Aquaglyceroporin (Tonoplast intrinsic protein (Tipa))
PGSC0003DMT400068332	18.0894	4.17707	0.0440883	Transcription factor
PGSC0003DMT400056122	0.0960256	-3.38044	0.0442669	Indole-3-acetic acid-amido synthetase GH3.6
PGSC0003DMT400034124	5.93485	2.56921	0.0442963	Pleiotropic drug resistance protein 1
PGSC0003DMT400083218	7.84274	2.97136	0.0443389	Aspartate kinase
PGSC0003DMT400014572	5.65526	2.49959	0.0444778	TCP transcription factor
PGSC0003DMT400001076	0.0993056	-3.33198	0.0445589	Xyloglucan endotransglucosylase-hydrolase XTH6
PGSC0003DMT400004447	6.92156	2.7911	0.0445857	Peroxidase
PGSC0003DMT400001905	22.7169	4.50569	0.0446057	By genefinder and genscan
PGSC0003DMT400014122	22.7169	4.50569	0.0446057	Hcr2-0A
PGSC0003DMT400062486	22.7169	4.50569	0.0446057	Pleckstrin homology (PH) domain-containing protein / lipid-binding START domain-containing protein
PGSC0003DMT400045203	6.44547	2.68829	0.0446271	ESC
PGSC0003DMT400081977	0.189223	-2.40184	0.044637	Conserved gene of unknown function
PGSC0003DMT400004734	0.178906	-2.48273	0.0448342	Conserved gene of unknown function
PGSC0003DMT400062366	11.8092	3.56184	0.0448342	Resistance protein PSH-RGH6
PGSC0003DMT400006583	10.1595	3.34476	0.0448358	Conserved gene of unknown function
PGSC0003DMT400010633	3018.61	11.5597	0.0449621	Conserved gene of unknown function
PGSC0003DMT400012520	3018.61	11.5597	0.0449621	Kinase
PGSC0003DMT400029321	3018.61	11.5597	0.0449621	NAC domain class transcription factor
PGSC0003DMT400039065	3018.61	11.5597	0.0449621	Cell wall peroxidase
PGSC0003DMT400057143	3018.61	11.5597	0.0449621	Gene of unknown function
PGSC0003DMT400059295	3018.61	11.5597	0.0449621	Mutt domain protein
PGSC0003DMT400074843	3018.61	11.5597	0.0449621	Meiotic asynaptic mutant 1
PGSC0003DMT400040211	0.120637	-3.05125	0.0450368	UPA23
PGSC0003DMT400071329	6.28282	2.65141	0.0450911	Protein kinase APK1B, chloroplast
PGSC0003DMT400056373	5.26565	2.39661	0.045113	Squamosa promoter-binding protein
PGSC0003DMT400064581	0.171474	-2.54394	0.0451139	Conserved gene of unknown function
PGSC0003DMT400042324	0.138353	-2.85357	0.0451421	Transposase
PGSC0003DMT400047317	0.0371191	-4.75169	0.0451698	Wound induced protein
PGSC0003DMT400073603	0.186711	-2.42112	0.0451937	Histidine-containing phosphotransfer protein
PGSC0003DMT400011185	7.30533	2.86895	0.0451999	GDSL esterase/lipase
PGSC0003DMT400006458	12.6205	3.6577	0.0452155	Conserved gene of unknown function
PGSC0003DMT400006041	5.43313	2.44178	0.0452328	Ethylene-responsive transcription factor
PGSC0003DMT400039552	0.165644	-2.59384	0.0452364	NAD(P)H-quinone oxidoreductase subunit 2 A, chloroplastic
PGSC0003DMT400085061	5.89647	2.55985	0.0452604	Glucosyltransferase
PGSC0003DMT400044032	5.27724	2.39978	0.0453728	Disease resistance protein
PGSC0003DMT400026037	0.0548718	-4.18779	0.0453769	TCP protein
PGSC0003DMT400007783	0.154639	-2.69303	0.04541	Serine/threonine-protein kinase PBS1
PGSC0003DMT400046146	0.119512	-3.06477	0.04546	Cytochrome-c oxidase
PGSC0003DMT400053424	5.36371	2.42323	0.0454747	Germin 3
PGSC0003DMT400049493	7.593	2.92467	0.0454883	GRAS2
PGSC0003DMT400065033	0.0912326	-3.45431	0.0454934	Gene of unknown function
PGSC0003DMT400081178	0.0912326	-3.45431	0.0454934	UPF0308 protein, chloroplastic
PGSC0003DMT400044601	0.173724	-2.52513	0.0455029	Chloroplast protease
PGSC0003DMT400073150	5.70286	2.51168	0.045572	Conserved gene of unknown function
PGSC0003DMT400032972	0.189683	-2.39834	0.0456724	Conserved gene of unknown function
PGSC0003DMT400062891	7.54487	2.9155	0.0457178	Calmodulin-binding protein
PGSC0003DMT400014597	5.23708	2.38876	0.0458148	Carboxylic ester hydrolase
PGSC0003DMT400031941	5.21865	2.38368	0.0458568	Transcription factor
PGSC0003DMT400032518	7.34513	2.87679	0.0459772	Serine protease
PGSC0003DMT400074599	7.85626	2.97384	0.0460138	Zinc finger protein
PGSC0003DMT400031704	22.4014	4.48552	0.0460368	Conserved gene of unknown function
PGSC0003DMT400035129	22.4014	4.48552	0.0460368	Leafy cotyledon1
PGSC0003DMT400001803	5.48958	2.4567	0.0460895	Receptor protein kinase
PGSC0003DMT400052472	5.68061	2.50604	0.046127	Conserved gene of unknown function
PGSC0003DMT400069392	0.137486	-2.86264	0.0461447	BTB/POZ domain-containing protein
PGSC0003DMT400009422	0.188892	-2.40436	0.0462422	RING-H2 finger protein ATL4M
PGSC0003DMT400024110	8.83435	3.14312	0.0463183	Receptor protein kinase
PGSC0003DMT400012353	0.111686	-3.16248	0.0464875	Phosphatase
PGSC0003DMT400055632	11.1543	3.47953	0.0465367	Hydroxyproline-rich glycoprotein (HRGP)
PGSC0003DMT400056481	7.00656	2.80871	0.0465583	Conserved gene of unknown function
PGSC0003DMT400000865	0.000441317	-11.1459	0.0465616	Ultraviolet-B-repressible protein
PGSC0003DMT400024589	0.000441317	-11.1459	0.0465616	Gene of unknown function
PGSC0003DMT400029360	0.000441317	-11.1459	0.0465616	Xyloglucan endotransglucosylase/hydrolase protein A
PGSC0003DMT400059196	0.000441317	-11.1459	0.0465616	Peptide transporter
PGSC0003DMT400002723	5.2107	2.38148	0.0467797	Gene of unknown function
PGSC0003DMT400009310	5.18125	2.3733	0.0467918	Conserved gene of unknown function
PGSC0003DMT400042652	5.64417	2.49676	0.0468791	Kelch repeat-containing F-box family protein
PGSC0003DMT400062119	15.1446	3.92073	0.0468802	Gene of unknown function
PGSC0003DMT400052229	0.0776646	-3.6866	0.0469133	Lipase
PGSC0003DMT400078487	0.167333	-2.57921	0.0469487	Chloroplast-targeted copper chaperone
PGSC0003DMT400057468	5.34516	2.41823	0.0470713	Conserved gene of unknown function
PGSC0003DMT400041801	6.01901	2.58953	0.0470728	Clathrin assembly protein
PGSC0003DMT400003412	0.184714	-2.43664	0.0471232	Mitochondrial saccharopine dehydrogenase
PGSC0003DMT400043224	0.108176	-3.20855	0.0472164	Cytochrome P450
PGSC0003DMT400070429	0.178265	-2.48791	0.0473095	ACI13
PGSC0003DMT400067151	0.18621	-2.425	0.047318	Conserved gene of unknown function
PGSC0003DMT400018493	0.174121	-2.52184	0.0473186	P-coumaroyl quinate/shikimate 3'-hydroxylase
PGSC0003DMT400010014	5.49318	2.45764	0.0473302	Amino acid binding protein
PGSC0003DMT400015308	13.5039	3.75531	0.0473501	Late blight resistance protein
PGSC0003DMT400074499	13.5039	3.75531	0.0473501	Glycine-rich cell wall structural protein 1
PGSC0003DMT400001484	2939.17	11.5212	0.0473554	Conserved gene of unknown function
PGSC0003DMT400029477	2939.17	11.5212	0.0473554	UDP-glucuronic acid decarboxylase 2
PGSC0003DMT400066570	2939.17	11.5212	0.0473554	UDP-glucose:glucosyltransferase
PGSC0003DMT400006741	5.23595	2.38845	0.0474295	Conserved gene of unknown function
PGSC0003DMT400021236	0.185749	-2.42857	0.0474637	Glutaredoxin
PGSC0003DMT400071871	34.7064	5.11713	0.0474803	Conserved gene of unknown function
PGSC0003DMT400074377	0.172375	-2.53638	0.047543	Heat shock protein 90
PGSC0003DMT400074847	0.139039	-2.84643	0.0476152	Cytochrome P450
PGSC0003DMT400015864	0.191259	-2.3864	0.0476347	Cucumisin
PGSC0003DMT400008135	0.0560911	-4.15608	0.0477321	Conserved gene of unknown function
PGSC0003DMT400036431	9.9071	3.30846	0.0479226	Abhydrolase domain containing
PGSC0003DMT400060263	7.51494	2.90976	0.0479712	Osmotic stress-activated protein kinase
PGSC0003DMT400071820	0.0931921	-3.42365	0.0479825	ER lumen retaining receptor family
PGSC0003DMT400014351	0.189609	-2.3989	0.0480713	Conserved gene of unknown function
PGSC0003DMT400037981	14.9868	3.90563	0.0480841	Conserved gene of unknown function
PGSC0003DMT400014469	0.101778	-3.2965	0.0481066	Nuclear localized protein 1
PGSC0003DMT400021662	8.49781	3.08709	0.0481598	ATP binding / kinase/ protein serine / threonine kinase
PGSC0003DMT400000736	12.305	3.62117	0.0482091	O-methyltransferase
PGSC0003DMT400021258	12.305	3.62117	0.0482091	Conserved gene of unknown function
PGSC0003DMT400032285	0.193008	-2.37327	0.0484079	30S ribosomal protein S20
PGSC0003DMT400039600	0.109216	-3.19475	0.048435	Ubiquitin ligase protein cop1
PGSC0003DMT400033270	10.8063	3.4338	0.0485467	Gene of unknown function
PGSC0003DMT400074606	0.178405	-2.48677	0.0485507	NAD(P)H-quinone oxidoreductase subunit 5, chloroplastic
PGSC0003DMT400009004	0.0485404	-4.36467	0.0485849	Gene of unknown function
PGSC0003DMT400071781	0.193554	-2.36919	0.0486182	Conserved gene of unknown function
PGSC0003DMT400053890	5.10557	2.35207	0.0486716	ATP binding protein
PGSC0003DMT400031195	5.24686	2.39145	0.0486893	Cationic peroxidase 1
PGSC0003DMT400081828	6.65445	2.73432	0.0487175	Carboxy-lyase
PGSC0003DMT400050427	0.196233	-2.34936	0.0487322	SINA1
PGSC0003DMT400054480	0.117649	-3.08744	0.0489193	Photosystem I subunit III
PGSC0003DMT400080959	5.65054	2.49839	0.0489817	Glycine-rich cell wall structural protein
PGSC0003DMT400020597	6.81507	2.76873	0.0490198	UDP-glucosyltransferase
PGSC0003DMT400028286	5.09393	2.34878	0.0490504	Dynamin
PGSC0003DMT400028172	21.7704	4.44429	0.0490656	Lysine/histidine transporter
PGSC0003DMT400067224	0.18423	-2.44042	0.0491621	Gene of unknown function
PGSC0003DMT400051062	6.12796	2.61541	0.0492228	Nucleic acid binding protein
PGSC0003DMT400001108	0.149214	-2.74454	0.0492255	Histone H2B.2
PGSC0003DMT400058030	8.24277	3.04313	0.0492384	Oligopeptide transporter OPT family
PGSC0003DMT400078205	0.195044	-2.35813	0.0492429	Anionic peroxidase swpa7
PGSC0003DMT400042582	14.8291	3.89036	0.0493243	Gibberellin 3-oxidase
PGSC0003DMT400038293	5.32942	2.41398	0.0493636	Tyramine hydroxycinnamoyl transferase
PGSC0003DMT400013351	0.116241	-3.1048	0.0494383	Pectinesterase
PGSC0003DMT400049566	0.102885	-3.2809	0.0494875	Pectinesterase
PGSC0003DMT400069972	6.37668	2.6728	0.049504	Glucosyltransferase
PGSC0003DMT400042604	11.3585	3.50569	0.0495352	Poly(A) polymerase
PGSC0003DMT400069898	0.194789	-2.36002	0.049564	Transferase family protein
PGSC0003DMT400026288	0.0184657	-5.75901	0.0496628	Cysteine protease inhibitor 9
PGSC0003DMT400019839	6.07705	2.60337	0.0496688	Gene of unknown function
PGSC0003DMT400010739	0.0748674	-3.73952	0.0497268	CLE25
PGSC0003DMT400026596	5.06341	2.34011	0.0497422	Peroxisomal biogenesis factor
PGSC0003DMT400036643	5.19032	2.37582	0.0497785	Conserved gene of unknown function
PGSC0003DMT400011248	2859.74	11.4817	0.0499059	Protein kinase APK1B, chloroplast
PGSC0003DMT400015743	2859.74	11.4817	0.0499059	Glycine-rich protein
PGSC0003DMT400019370	2859.74	11.4817	0.0499059	Adenylate kinase isoenzyme 6
PGSC0003DMT400028793	2859.74	11.4817	0.0499059	Peptide transporter
PGSC0003DMT400037897	2859.74	11.4817	0.0499059	Conserved gene of unknown function
PGSC0003DMT400041049	2859.74	11.4817	0.0499059	Methylketone synthase II
PGSC0003DMT400046570	2859.74	11.4817	0.0499059	WRKY72
PGSC0003DMT400058515	2859.74	11.4817	0.0499059	Xylem serine proteinase 1
PGSC0003DMT400073770	2859.74	11.4817	0.0499059	Cysteine desulfurylase
PGSC0003DMT400080177	2859.74	11.4817	0.0499059	Gene of unknown function
PGSC0003DMT400020314	5.15868	2.367	0.0499343	Xyloglucan endotransglucosylase-hydrolase XTH9
