# Supplementary material for: Heat-stress-induced sprouting and differential gene expression in growing potato tubers: Comparative transcriptomics with that induced by postharvest sprouting
Source: Hortic Res. 2021 Oct 15;8:226. doi: 10.1038/s41438-021-00680-2 (PMC8519922; doi:10.1038/s41438-021-00680-2)
Supplement: Supplementary file 3 — Table S3 [file 41438_2021_680_MOESM3_ESM.xlsx]

## Sheet: Sheet1
Table S3. 190 DEGs common between heat-stress-induced transcriptome (our study) and sprouting versus
dormant (sprouting/dormant) tubers (Campbell et al. 2014) of the same cultivar Russet Burnank
Transcript ID	log2FC in the present study	log2FC in Campbel 2014	Function
PGSC0003DMT400095387	-4.30403	-1.72509	Conserved gene of unknown function
PGSC0003DMT400092522	-5.02569	-1.35341	Chloroplast photosystem II subunit X
PGSC0003DMT400091106	3.82304	-2.12523	Gene of unknown function
PGSC0003DMT400089913	-4.92946	-1.44393	Low molecular weight heat-shock protein
PGSC0003DMT400083791	11.7041	-2.20394	Periaxin
PGSC0003DMT400083218	2.97136	1.71207	Aspartate kinase
PGSC0003DMT400082752	-4.55677	-1.82372	Heat stress transcription factor HSFA9
PGSC0003DMT400081909	4.50569	2.82428	Lipoxygenase
PGSC0003DMT400081314	3.26312	1.25125	Endo-1,4-beta-glucanase
PGSC0003DMT400081244	2.78639	-1.99259	Phospholipase A1
PGSC0003DMT400080959	2.49839	5.42647	Glycine-rich cell wall structural protein
PGSC0003DMT400080936	2.92334	-3.41714	Glycine-rich cell wall structural protein 1.8
PGSC0003DMT400079203	2.95123	2.58022	Glycosyltransferase
PGSC0003DMT400078986	-2.54149	-1.55045	Zinc finger family protein
PGSC0003DMT400078609	2.85842	1.75947	Proteinase inhibitor IIa
PGSC0003DMT400078399	2.46765	-1.24758	E3 ubiquitin-protein ligase RHA2A
PGSC0003DMT400078201	-3.11116	-2.92247	17.6 kD class I small heat shock protein
PGSC0003DMT400078042	-3.64907	-2.10138	ELF4
PGSC0003DMT400078008	-5.08776	-2.72422	17.6 kDa class I heat shock protein
PGSC0003DMT400078007	-3.75342	-3.09301	17.6 kD class I small heat shock protein
PGSC0003DMT400078006	-4.46174	-2.41355	17.6 kD class I small heat shock protein
PGSC0003DMT400077989	-3.70282	-1.84071	Protein phosphatase 2C
PGSC0003DMT400077778	-2.88393	-2.14287	Sn-1 protein
PGSC0003DMT400077598	2.70034	-2.13438	Esterase/lipase/thioesterase family protein
PGSC0003DMT400077357	-3.60589	-2.11475	Heat shock protein 70kD
PGSC0003DMT400076784	-6.15608	2.58917	Conserved gene of unknown function
PGSC0003DMT400076390	-5.11295	-1.77671	Gene of unknown function
PGSC0003DMT400075614	-2.54798	-1.38031	Conserved gene of unknown function
PGSC0003DMT400075427	-3.43682	2.97358	ARF domain class transcription factor
PGSC0003DMT400075426	-3.02203	-2.4196	GAST
PGSC0003DMT400075057	-4.92397	-2.38549	Ferritin
PGSC0003DMT400073355	-4.50295	-1.91939	SNF4
PGSC0003DMT400072606	4.10395	2.51113	Beta-fructofuranosidase
PGSC0003DMT400072413	-4.76082	-1.1579	ATPP2-A13
PGSC0003DMT400071820	-3.42365	-1.63523	ER lumen retaining receptor family
PGSC0003DMT400071781	-2.36919	-1.83925	Conserved gene of unknown function
PGSC0003DMT400071121	12.6693	-2.1589	Gene of unknown function
PGSC0003DMT400071115	3.14676	1.29236	Glycolate oxidase
PGSC0003DMT400070176	-4.80173	-1.37171	Mg protoporphyrin IX chelatase
PGSC0003DMT400069972	2.6728	3.5937	Glucosyltransferase
PGSC0003DMT400069760	-3.19737	-1.40762	Phosphoinositide-specific phospholipase C
PGSC0003DMT400069577	3.31762	2.33084	UPF0497 membrane protein
PGSC0003DMT400068332	4.17707	3.37817	Transcription factor
PGSC0003DMT400068267	-2.62011	1.27985	Conserved gene of unknown function
PGSC0003DMT400065197	4.95929	1.47611	Nitrate transporter
PGSC0003DMT400065063	-3.01868	-1.44823	L-idonate 5-dehydrogenase
PGSC0003DMT400064581	-2.54394	2.12823	Conserved gene of unknown function
PGSC0003DMT400064535	5.31305	2.51351	Leucine-rich repeat receptor protein kinase EXS
PGSC0003DMT400064370	-3.2031	2.74845	Conserved gene of unknown function
PGSC0003DMT400063324	-4.4289	-1.15932	Cytochrome P450
PGSC0003DMT400063308	-3.13136	2.19677	Flavonol 4'-sulfotransferase
PGSC0003DMT400062598	-3.94434	-1.97011	DnaJ isoform
PGSC0003DMT400062314	-4.90425	3.69332	Gibberellin 20-oxidase-1
PGSC0003DMT400061974	3.27557	2.18468	Peptide transporter
PGSC0003DMT400061603	-5.23338	-1.91279	ATPase inhibitor
PGSC0003DMT400061076	-3.65159	3.25296	Globulin
PGSC0003DMT400060757	11.7712	2.05625	Ring finger protein
PGSC0003DMT400060553	4.43731	-1.87796	GRAS1
PGSC0003DMT400060470	-3.34542	-1.57893	Amino acid binding protein
PGSC0003DMT400060276	-3.64062	-2.26026	NAC domain protein
PGSC0003DMT400059944	-3.42977	1.42148	White-brown-complex ABC transporter family
PGSC0003DMT400058561	3.9431	1.9362	HMG-CoA synthase
PGSC0003DMT400057528	-2.66423	-1.9904	FAD-linked oxidoreductase 1
PGSC0003DMT400057515	3.25249	1.87777	Gene of unknown function
PGSC0003DMT400057397	-4.43311	-2.7112	Conserved gene of unknown function
PGSC0003DMT400057330	-2.67499	-1.41352	Conserved gene of unknown function
PGSC0003DMT400057136	2.9628	1.17608	Polygalacturonase inhibitor protein
PGSC0003DMT400055930	-2.94487	-2.2051	Furin
PGSC0003DMT400055426	-2.86047	1.92404	Snakin-1
PGSC0003DMT400055203	3.5104	2.53898	1-aminocyclopropane-1-carboxylate synthase 3
PGSC0003DMT400054947	2.53469	1.91823	U-box protein
PGSC0003DMT400054793	3.76441	1.63911	BCS1 protein
PGSC0003DMT400054474	-3.00726	-1.40458	Conserved gene of unknown function
PGSC0003DMT400053940	3.57662	-2.72247	Putative bHLH transcription factor
PGSC0003DMT400053402	-4.29161	-2.03784	Heat-shock protein
PGSC0003DMT400053208	-4.20339	-2.58958	Conserved gene of unknown function
PGSC0003DMT400052226	-3.21443	1.89981	ATP binding protein
PGSC0003DMT400051868	-3.48526	2.16435	Patatin T5
PGSC0003DMT400050646	-3.0959	-1.68305	Glutaredoxin
PGSC0003DMT400050249	-5.9477	-1.44301	Chitin-binding lectin 1
PGSC0003DMT400049875	-3.38734	1.80574	Arabinogalactan peptide 20
PGSC0003DMT400048873	11.7041	1.93952	Kinesin-3
PGSC0003DMT400048685	3.03621	3.07849	Polyphenol oxidase A, chloroplastic
PGSC0003DMT400047489	3.42601	-1.92722	ATP binding protein
PGSC0003DMT400046206	-2.73095	-1.08119	Epoxide hydrolase 2
PGSC0003DMT400044708	-4.75169	2.74907	Conserved gene of unknown function
PGSC0003DMT400044668	2.92961	2.11308	Receptor-like kinase
PGSC0003DMT400043513	-4.29026	5.5066	Conserved gene of unknown function
PGSC0003DMT400042613	-3.42711	1.84342	Tonoplast intrinsic protein
PGSC0003DMT400041944	-6.79694	-1.58671	Heat stress transcription factor A-6b
PGSC0003DMT400041049	11.4817	2.92753	Methylketone synthase II
PGSC0003DMT400040871	-5.0905	-2.81432	Arsenite transport protein
PGSC0003DMT400040809	2.70592	-1.80884	Multidrug resistance pump
PGSC0003DMT400040409	-2.73688	-1.18491	GDP-mannose pyrophosphorylase
PGSC0003DMT400040093	12.7041	-2.84148	Conserved gene of unknown function
PGSC0003DMT400039773	-2.48224	-1.22594	Conserved gene of unknown function
PGSC0003DMT400038362	2.54717	3.65336	EDGP
PGSC0003DMT400036981	-6.15608	2.43116	Acyl carrier protein
PGSC0003DMT400036925	-5.06112	-4.55614	Conserved gene of unknown function
PGSC0003DMT400036856	-4.01145	-3.11415	Heat shock protein
PGSC0003DMT400036780	3.49766	2.26102	Conserved gene of unknown function
PGSC0003DMT400036565	-6.80037	1.41597	Flavonol synthase
PGSC0003DMT400036431	3.30846	2.85067	Abhydrolase domain containing
PGSC0003DMT400036023	3.80454	-2.26359	S-locus-specific glycoprotein S6
PGSC0003DMT400035006	-8.88582	-3.17049	Chlorophyll a-b binding protein 3C, chloroplastic
PGSC0003DMT400034893	-6.73748	-3.27058	Chlorophyll a-b binding protein 3C
PGSC0003DMT400034892	-14.8089	-2.62358	Chlorophyll a-b binding protein 3C, chloroplastic
PGSC0003DMT400034146	-3.8308	-1.6903	Tom
PGSC0003DMT400034124	2.56921	-1.60898	Pleiotropic drug resistance protein 1
PGSC0003DMT400033455	4.8169	1.90841	Cellulose synthase CslG
PGSC0003DMT400033248	3.49656	1.26207	ESC
PGSC0003DMT400032844	5.16866	2.24465	Conserved gene of unknown function
PGSC0003DMT400032789	2.68806	1.45377	Cationic peroxidase
PGSC0003DMT400032285	-2.37327	1.66506	30S ribosomal protein S20
PGSC0003DMT400030387	-5.40959	-2.23395	Chloroplast small heat shock protein class I
PGSC0003DMT400030386	-3.43277	-1.7841	Chloroplast small heat shock protein class I
PGSC0003DMT400030385	-3.48735	-2.27842	Chloroplast small heat shock protein class I
PGSC0003DMT400030381	-4.15362	-1.93109	Chloroplast small heat shock protein class I
PGSC0003DMT400029949	-3.09788	1.21359	L-allo-threonine aldolase
PGSC0003DMT400029366	-4.59497	-1.59641	Receptor serine-threonine protein kinase
PGSC0003DMT400029287	-3.85754	2.09246	P21-rho-binding domain-containing protein
PGSC0003DMT400028656	4.705	3.70403	UDP-glucuronosyltransferase
PGSC0003DMT400028172	4.44429	2.15308	Lysine/histidine transporter
PGSC0003DMT400027065	2.81707	1.73021	CHP-rich zinc finger protein
PGSC0003DMT400026288	-5.75901	-2.22245	Cysteine protease inhibitor 9
PGSC0003DMT400026265	-5.64888	-2.30534	Cysteine protease inhibitor 1
PGSC0003DMT400025955	2.5383	2.01603	Patatin 3
PGSC0003DMT400025631	3.9327	-3.02491	Ethylene-inducing xylanase
PGSC0003DMT400025559	3.86975	2.04729	Conserved gene of unknown function
PGSC0003DMT400024847	2.41476	1.36101	Aquaglyceroporin (Tonoplast intrinsic protein (Tipa))
PGSC0003DMT400024602	11.9265	-2.34042	Kunitz-type protease inhibitor
PGSC0003DMT400024599	-10.9983	-2.31773	Kunitz-type proteinase inhibitor
PGSC0003DMT400024338	3.06912	2.78034	UDP-glucosyltransferase
PGSC0003DMT400023962	-4.26634	2.08915	Proteinase inhibitor
PGSC0003DMT400023932	-2.85208	-4.30061	Small heat-shock protein homolog protein
PGSC0003DMT400023914	-4.96191	2.18531	Gibberellin-regulated protein 1
PGSC0003DMT400023562	-3.40605	-1.22608	Ubiquitin
PGSC0003DMT400023517	-5.26461	-1.56138	Protein phosphatase 2C 8
PGSC0003DMT400022813	-3.24794	1.68949	Short-chain dehydrogenase
PGSC0003DMT400021751	-5.31109	3.32157	Induced stolon tip protein
PGSC0003DMT400021662	3.08709	2.52001	ATP binding / kinase/ protein serine / threonine kinase
PGSC0003DMT400021584	5.46763	1.65866	Beta-1,3-glucanase, acidic
PGSC0003DMT400021234	-4.39055	-1.49706	Heat shock factor protein HSF30
PGSC0003DMT400021142	-3.55449	-1.77351	Class II small heat shock protein Le-HSP17.6
PGSC0003DMT400020600	-3.46754	-1.77419	Conserved gene of unknown function
PGSC0003DMT400020589	2.79647	1.28579	ABA 8'-hydroxylase CYP707A2
PGSC0003DMT400020520	-3.07604	2.86266	ATP binding protein
PGSC0003DMT400020314	2.367	2.67048	Xyloglucan endotransglucosylase-hydrolase XTH9
PGSC0003DMT400020122	2.51972	2.99102	Xyloglucan endotransglucosylase-hydrolase XTH9
PGSC0003DMT400019863	-3.44504	1.79938	Sulfate/bicarbonate/oxalate exchanger and transporter sat-1
PGSC0003DMT400019561	3.28132	2.90742	Cytochrome P450
PGSC0003DMT400018340	-3.88956	2.09158	Phytosulfokine peptide
PGSC0003DMT400018296	3.33093	1.69005	Epidermis-specific secreted glycoprotein EP1
PGSC0003DMT400018274	-4.09719	-2.05026	Gene of unknown function
PGSC0003DMT400018218	3.96906	1.42588	Epidermis-specific secreted glycoprotein EP1
PGSC0003DMT400017948	5.30155	1.92703	Zinc finger family protein
PGSC0003DMT400017806	3.42747	2.76098	LOB domain-containing protein
PGSC0003DMT400017061	3.4084	-1.50684	ASR3
PGSC0003DMT400016545	2.85438	1.2392	GDSL-like Lipase/Acylhydrolase family protein
PGSC0003DMT400015740	-4.15333	-1.88028	Chlorophyll a-b binding protein 4, chloroplastic
PGSC0003DMT400015621	-2.77161	-2.48962	Gene of unknown function
PGSC0003DMT400015356	2.62587	2.83042	Conserved gene of unknown function
PGSC0003DMT400015350	3.18622	-2.15726	Metal ion binding protein
PGSC0003DMT400014545	5.48552	-2.30821	Castasterone 26-hydroxylase
PGSC0003DMT400013627	13.5406	4.46999	Auxin-responsive protein IAA16
PGSC0003DMT400012829	3.25738	1.39661	UDP-glucose 4-epimerase
PGSC0003DMT400012809	3.54317	1.81953	Endo-beta-1,4-glucanase
PGSC0003DMT400012011	13.5879	-3.11815	Trichohyalin
PGSC0003DMT400011910	3.85424	-2.14948	Hydroxyproline-rich glycoprotein (HRGP)
PGSC0003DMT400009952	-2.44395	-1.25437	RAB1X
PGSC0003DMT400009481	-2.55069	1.515	50S ribosomal protein L31
PGSC0003DMT400009471	2.58516	4.39579	Phenylcoumaran benzylic ether reductase
PGSC0003DMT400009196	4.42137	-1.78881	Thaumatin protein
PGSC0003DMT400008352	-3.18779	-1.26996	AtGRF7
PGSC0003DMT400007784	2.74975	1.58087	Kinesin
PGSC0003DMT400007587	-5.15401	-2.84331	Small molecular heat shock protein
PGSC0003DMT400006461	3.02507	1.4809	Zinc finger protein
PGSC0003DMT400004791	2.94063	2.09724	Non-specific lipid-transfer protein 1
PGSC0003DMT400004734	-2.48273	1.28824	Conserved gene of unknown function
PGSC0003DMT400004597	3.86767	1.80545	Ent-kaurenoic acid oxidase
PGSC0003DMT400004447	2.7911	2.00305	Peroxidase
PGSC0003DMT400003414	-2.62543	-1.42807	Mitochondrial saccharopine dehydrogenase
PGSC0003DMT400003253	-4.33666	-1.70624	Conserved gene of unknown function
PGSC0003DMT400002449	-3.17002	1.13995	Reticulon family protein
PGSC0003DMT400002312	-2.8732	-1.28361	BTB/POZ domain-containing protein
PGSC0003DMT400002085	3.49148	1.62003	Extensin (ext)
PGSC0003DMT400001233	-2.9528	-2.31491	Zinc finger protein
PGSC0003DMT400001108	-2.74454	2.75892	Histone H2B.2
PGSC0003DMT400000249	-2.98358	2.27324	C2 domain-containing protein
PGSC0003DMT400000089	-3.22923	-1.53903	Acetyl-coenzyme A carboxylase carboxyl transferase alpha
