# Supplementary material for: Heat-stress-induced sprouting and differential gene expression in growing potato tubers: Comparative transcriptomics with that induced by postharvest sprouting
Source: Hortic Res. 2021 Oct 15;8:226. doi: 10.1038/s41438-021-00680-2 (PMC8519922; doi:10.1038/s41438-021-00680-2)
Supplement: Supplementary file 5 — Table S5 [file 41438_2021_680_MOESM5_ESM.xlsx]

## Sheet: Sheet1
Table S5. 360 DEGs common between this study and dormant vs. postharvest sprouting tubers
of 'Favorita' (Li et al. 2017).
DMT ID of shared DEGs by Li2017 and the present study	log2FoldChange in the present study	log2Fold Change in Li et al. 2017	Function
PGSC0003DMT400000089	-3.22923	-1.1159	Acetyl-coenzyme A carboxylase carboxyl transferase alpha
PGSC0003DMT400000215	3.6063	3.58235	WRKY transcription factor 23
PGSC0003DMT400000359	-2.92254	2.91625	Conserved gene of unknown function
PGSC0003DMT400001033	2.67067	3.36371	Leucine-rich repeat extensin 3
PGSC0003DMT400001233	-2.9528	6.78981	Zinc finger protein
PGSC0003DMT400001570	3.705	2.47757	1-aminocyclopropane-1-carboxylate oxidase
PGSC0003DMT400001664	4.90563	8.69658	NtEIG-A1 protein
PGSC0003DMT400001803	2.4567	1.11383	Receptor protein kinase
PGSC0003DMT400001860	3.3105	5.19378	Gene of unknown function
PGSC0003DMT400002019	3.98539	6.89688	Patatin 3
PGSC0003DMT400002035	3.04868	4.74483	Extensin (ext)
PGSC0003DMT400002036	3.23143	6.09424	Histidine-rich glycoprotein
PGSC0003DMT400002085	3.49148	4.67921	Extensin (ext)
PGSC0003DMT400002421	-3.61843	1.726	Oxygen-evolving enhancer protein 2, chloroplastic
PGSC0003DMT400002449	-3.17002	2.76494	Reticulon family protein
PGSC0003DMT400002736	2.61588	2.12819	Serine/threonine-protein kinase PBS1
PGSC0003DMT400003629	3.2936	3.11978	SPX, N-terminal; EXS, C-terminal
PGSC0003DMT400003690	4.89036	5.28124	Serine carboxypeptidase-like 25
PGSC0003DMT400003805	2.9891	3.59233	Ammonium transporter 1 member 1
PGSC0003DMT400004597	3.86767	2.33817	Ent-kaurenoic acid oxidase
PGSC0003DMT400004617	2.86578	2.19378	Conserved gene of unknown function
PGSC0003DMT400004734	-2.48273	3.77874	Conserved gene of unknown function
PGSC0003DMT400004791	2.94063	5.69458	Non-specific lipid-transfer protein 1
PGSC0003DMT400005182	3.33089	2.24311	AT-hook1 protein
PGSC0003DMT400005546	-3.38088	2.31242	Glutathione S-transferase
PGSC0003DMT400005783	3.8169	1.85978	ATP-binding cassette transporter
PGSC0003DMT400006041	2.44178	2.44217	Ethylene-responsive transcription factor
PGSC0003DMT400006459	3.80454	5.62674	Zinc finger protein
PGSC0003DMT400006461	3.02507	2.60882	Zinc finger protein
PGSC0003DMT400006726	3.13278	2.70193	Malic enzyme
PGSC0003DMT400006741	2.38845	1.68655	Conserved gene of unknown function
PGSC0003DMT400007477	2.67185	1.5019	Serine-threonine protein kinase, plant-type
PGSC0003DMT400007482	4.63955	2.91625	Serine/threonine-protein kinase bri1
PGSC0003DMT400007510	-2.81757	2.0645	Conserved gene of unknown function
PGSC0003DMT400007570	3.62401	1.95527	RGC1
PGSC0003DMT400007784	2.74975	3.39541	Kinesin
PGSC0003DMT400007855	2.7269	2.93581	Calmodulin binding protein
PGSC0003DMT400008184	3.84249	1.35195	Glycosyltransferase, CAZy family GT2
PGSC0003DMT400009196	4.42137	1.45024	Thaumatin protein
PGSC0003DMT400009471	2.58516	7.14098	Phenylcoumaran benzylic ether reductase
PGSC0003DMT400009481	-2.55069	1.07349	50S ribosomal protein L31
PGSC0003DMT400009621	3.34027	2.00114	Cytokinin oxidase/dehydrogenase
PGSC0003DMT400009625	3.51369	-1.41355	Purple acid phosphatase
PGSC0003DMT400010014	2.45764	1.65536	Amino acid binding protein
PGSC0003DMT400010033	-4.56308	3.24109	CPD photolyase
PGSC0003DMT400010514	2.60859	4.69749	Xyloglucan endotransglycosylase hydrolase
PGSC0003DMT400010574	3.89216	1.60366	Conserved gene of unknown function
PGSC0003DMT400011598	-2.83816	1.51571	Transcription factor
PGSC0003DMT400011693	-2.49281	1.41782	Chitinase
PGSC0003DMT400011760	-5.19699	-1.14536	Invertase inhibitor
PGSC0003DMT400011908	5.92448	3.51571	Extensin class 1 protein
PGSC0003DMT400011910	3.85424	3.07063	Hydroxyproline-rich glycoprotein (HRGP)
PGSC0003DMT400011911	4.42323	2.73692	Hydroxyproline-rich glycoprotein (HRGP)
PGSC0003DMT400012073	-2.45578	1.64886	Conserved gene of unknown function
PGSC0003DMT400012801	-2.74018	1.29506	CHCH domain containing protein
PGSC0003DMT400012809	3.54317	6.2338	Endo-beta-1,4-glucanase
PGSC0003DMT400012829	3.25738	3.81375	UDP-glucose 4-epimerase
PGSC0003DMT400013351	-3.1048	6.92451	Pectinesterase
PGSC0003DMT400013500	-6.04106	1.24935	Glucose-6-phosphate/phosphate translocator 2
PGSC0003DMT400013529	2.99727	6.39357	3-dehydroquinate dehydratase / shikimate dehydrogenase isoform 2
PGSC0003DMT400013627	13.5406	3.64444	Auxin-responsive protein IAA16
PGSC0003DMT400013851	2.53484	3.37774	Dopamine beta-monooxygenase
PGSC0003DMT400014683	3.15146	4.66627	Wall-associated kinase
PGSC0003DMT400015102	-2.86983	1.03535	Conserved gene of unknown function
PGSC0003DMT400015111	4.67592	3.84148	Regulator of gene silencing
PGSC0003DMT400015282	2.71449	2.65845	Ribose-5-phosphate isomerase
PGSC0003DMT400015480	-4.48441	2.80259	RING-H2 finger protein ATL1L
PGSC0003DMT400015740	-4.15333	1.51296	Chlorophyll a-b binding protein 4, chloroplastic
PGSC0003DMT400015767	-3.58043	2.32825	Metallocarboxypeptidase inhibitor
PGSC0003DMT400016034	3.19874	2.15314	Disease resistance protein SlVe2
PGSC0003DMT400016306	2.57086	1.75496	AP2/ERF domain-containing transcription factor
PGSC0003DMT400016494	-7.76722	2.37435	Early light inducible protein
PGSC0003DMT400016545	2.85438	7.17563	GDSL-like Lipase/Acylhydrolase family protein
PGSC0003DMT400016684	3.49839	3.95932	Conserved gene of unknown function
PGSC0003DMT400017780	4.75938	3.51571	Gene of unknown function
PGSC0003DMT400017948	5.30155	6.8603	Zinc finger family protein
PGSC0003DMT400018218	3.96906	3.04905	Epidermis-specific secreted glycoprotein EP1
PGSC0003DMT400018296	3.33093	2.2294	Epidermis-specific secreted glycoprotein EP1
PGSC0003DMT400018493	-2.52184	2.61396	P-coumaroyl quinate/shikimate 3'-hydroxylase
PGSC0003DMT400018554	-4.0021	1.93897	Photosystem II core complex proteins psbY, chloroplast
PGSC0003DMT400018701	3.38985	4.39205	GDSL-lipase 1
PGSC0003DMT400018820	3.69297	1.86612	Multidrug/pheromone exporter, MDR family, ABC transporter family
PGSC0003DMT400019063	4.64562	3.58308	Beta-ketoacyl-CoA synthase
PGSC0003DMT400019561	3.28132	1.54504	Cytochrome P450
PGSC0003DMT400019863	-3.44504	1.47953	Sulfate/bicarbonate/oxalate exchanger and transporter sat-1
PGSC0003DMT400020122	2.51972	6.26417	Xyloglucan endotransglucosylase-hydrolase XTH9
PGSC0003DMT400020126	4.83675	3.72539	DNA-directed RNA polymerase II largest subunit
PGSC0003DMT400020314	2.367	6.37965	Xyloglucan endotransglucosylase-hydrolase XTH9
PGSC0003DMT400020425	-6.25465	1.91625	Temperature-induced lipocalin
PGSC0003DMT400020428	-5.89556	1.62674	Temperature-induced lipocalin
PGSC0003DMT400020520	-3.07604	4.22437	ATP binding protein
PGSC0003DMT400020589	2.79647	1.09424	ABA 8'-hydroxylase CYP707A2
PGSC0003DMT400020760	3.09772	1.62674	MAP protein kinase
PGSC0003DMT400020800	3.06757	1.1649	DsRNA-binding protein 2
PGSC0003DMT400020822	-3.89169	1.25372	Gene of unknown function
PGSC0003DMT400021258	3.62117	8.22963	Conserved gene of unknown function
PGSC0003DMT400021444	2.66227	1.40528	Starch synthase IV
PGSC0003DMT400021584	5.46763	2.28689	Beta-1,3-glucanase, acidic
PGSC0003DMT400021662	3.08709	2.81045	ATP binding / kinase/ protein serine / threonine kinase
PGSC0003DMT400021751	-5.31109	8.87467	Induced stolon tip protein
PGSC0003DMT400021871	-4.41912	1.90288	Chloroplast pigment-binding protein CP29
PGSC0003DMT400022023	2.72404	3.39541	Dehydration-responsive element binding protein 3
PGSC0003DMT400022024	3.82304	1.63084	Conserved gene of unknown function
PGSC0003DMT400022788	3.70314	2.81671	Protein phosphatase 2C 23
PGSC0003DMT400022972	-2.94213	1.63739	Serine/threonine-protein kinase Nek8
PGSC0003DMT400023289	2.96497	3.99287	Gibberellin 2-oxidase
PGSC0003DMT400023322	-7.77014	1.89291	Myb 12 transcription factor
PGSC0003DMT400023725	2.52805	3.57229	Pectinesterase 3
PGSC0003DMT400023932	-2.85208	1.44559	Small heat-shock protein homolog protein
PGSC0003DMT400023962	-4.26634	2.88515	Proteinase inhibitor
PGSC0003DMT400024338	3.06912	7.39149	UDP-glucosyltransferase
PGSC0003DMT400024847	2.41476	2.71555	Aquaglyceroporin (Tonoplast intrinsic protein (Tipa))
PGSC0003DMT400025706	-5.39908	1.96551	Auxin efflux carrier family protein
PGSC0003DMT400025792	2.83444	4.21751	Ornithine decarboxylase
PGSC0003DMT400025955	2.5383	6.01578	Patatin 3
PGSC0003DMT400026000	3.06222	1.50412	WAK-like kinase
PGSC0003DMT400026062	-4.06391	1.53357	Receptor protein kinase
PGSC0003DMT400026076	2.97136	2.42365	Calcium/calmodulin-dependent protein kinase CaMK3
PGSC0003DMT400026096	4.67339	2.77874	DNA binding protein
PGSC0003DMT400026698	4.92673	2.23507	G1-like6 protein
PGSC0003DMT400027065	2.81707	9.10796	CHP-rich zinc finger protein
PGSC0003DMT400027157	-2.92506	1.25432	Conserved gene of unknown function
PGSC0003DMT400027943	2.98736	5.93794	Gene of unknown function
PGSC0003DMT400028081	11.8663	4.15725	Organ-specific protein P4
PGSC0003DMT400028172	4.44429	7.6842	Lysine/histidine transporter
PGSC0003DMT400028622	3.3755	1.78696	Receptor protein kinase
PGSC0003DMT400028656	4.705	4.20814	UDP-glucuronosyltransferase
PGSC0003DMT400028658	2.65109	2.02255	Abscisic acid receptor PYL4
PGSC0003DMT400028763	3.71989	1.79468	Kinase
PGSC0003DMT400028799	2.79385	6.92713	NtEIG-E80 protein
PGSC0003DMT400028915	-5.25465	1.2704	NADP-dependent glyceraldehyde-3-phosphate dehydrogenase
PGSC0003DMT400028917	3.5715	1.75847	Joka8
PGSC0003DMT400029104	5.02926	-1.07414	Heat shock protein hsp70
PGSC0003DMT400029287	-3.85754	4.00936	P21-rho-binding domain-containing protein
PGSC0003DMT400029290	5.54522	3.41617	Homeobox-leucine zipper protein MERISTEM L1
PGSC0003DMT400029528	-5.0373	1.05118	Phototropic-responsive NPH3 family protein
PGSC0003DMT400030399	4.29568	4.62674	Amino acid transporter
PGSC0003DMT400031252	-3.17622	1.38375	Small heat shock protein
PGSC0003DMT400031685	2.49227	1.7044	AP2 domain-containing transcription factor 9
PGSC0003DMT400031704	4.48552	8.08097	Conserved gene of unknown function
PGSC0003DMT400031862	-2.54292	1.67094	ATP binding protein
PGSC0003DMT400031941	2.38368	1.45681	Transcription factor
PGSC0003DMT400032362	2.68758	2.91766	TPR repeat-containing thioredoxin TTL1
PGSC0003DMT400032546	4.05318	2.85978	Homeobox-leucine zipper protein
PGSC0003DMT400032624	2.87182	8.4291	Dehydration-responsive element-binding protein 1B
PGSC0003DMT400032789	2.68806	4.99287	Cationic peroxidase
PGSC0003DMT400033248	3.49656	3.12965	ESC
PGSC0003DMT400033455	4.8169	2.06979	Cellulose synthase CslG
PGSC0003DMT400033603	4.18377	2.62674	Gene of unknown function
PGSC0003DMT400034117	3.0813	2.63159	Metal transporter
PGSC0003DMT400034555	4.64938	2.15196	Tonoplast dicarboxylate transporter
PGSC0003DMT400034791	-3.86153	1.19378	Conserved gene of unknown function
PGSC0003DMT400034860	-2.6284	2.64604	Conserved gene of unknown function
PGSC0003DMT400035006	-8.88582	2.04178	Chlorophyll a-b binding protein 3C, chloroplastic
PGSC0003DMT400035056	-14.0949	3.33128	Conserved gene of unknown function
PGSC0003DMT400036431	3.30846	6.41875	Abhydrolase domain containing
PGSC0003DMT400036494	2.5543	4.50606	Protein phosphatase
PGSC0003DMT400036565	-6.80037	3.23442	Flavonol synthase
PGSC0003DMT400036643	2.37582	4.14487	Conserved gene of unknown function
PGSC0003DMT400037285	-11.3683	3.39541	Chlorophyll a-b binding protein 7, chloroplastic
PGSC0003DMT400037425	4.67816	3.35728	Flavonoid 3-hydroxylase
PGSC0003DMT400037720	2.66773	2.92248	Zinc finger protein
PGSC0003DMT400037788	2.5837	4.82246	Conserved gene of unknown function
PGSC0003DMT400038240	2.64608	2.41048	Taxane 13-alpha-hydroxylase cytochrome P450
PGSC0003DMT400038286	3.12004	2.45681	N-hydroxycinnamoyl-CoA:tyramine N-hydroxycinnamoyl transferase THT7-1
PGSC0003DMT400038293	2.41398	3.95932	Tyramine hydroxycinnamoyl transferase
PGSC0003DMT400038335	3.72316	2.58299	Jumonji domain protein
PGSC0003DMT400038362	2.54717	9.54779	EDGP
PGSC0003DMT400039281	2.96176	1.25518	AMP dependent CoA ligase
PGSC0003DMT400039936	2.7814	1.45681	MAPKKK5
PGSC0003DMT400040211	-3.05125	3.67921	UPA23
PGSC0003DMT400041047	3.92823	2.73692	NRC1
PGSC0003DMT400041049	11.4817	3.37435	Methylketone synthase II
PGSC0003DMT400041080	4.8812	3.04178	Abscisic acid receptor PYL4
PGSC0003DMT400042400	2.86086	4.57229	WRKY protein
PGSC0003DMT400042528	3.19651	4.17766	Stem 28 kDa glycoprotein
PGSC0003DMT400043293	-3.10334	1.75938	F-box protein
PGSC0003DMT400043358	11.9265	1.88107	Protein SCARECROW
PGSC0003DMT400043424	4.24266	4.76262	Membrane protein
PGSC0003DMT400043474	3.82762	4.55368	Gene of unknown function
PGSC0003DMT400043495	2.60291	4.49271	Allene oxide synthase
PGSC0003DMT400043513	-4.29026	3.37435	Conserved gene of unknown function
PGSC0003DMT400043595	3.59744	8.87527	Conserved gene of unknown function
PGSC0003DMT400044668	2.92961	3.60882	Receptor-like kinase
PGSC0003DMT400044684	12.2659	4.09424	Strictosidine synthase
PGSC0003DMT400044708	-4.75169	8.04219	Conserved gene of unknown function
PGSC0003DMT400044826	-3.08188	1.41242	Snf1-kinase beta subunit, plants
PGSC0003DMT400045203	2.68829	2.81045	ESC
PGSC0003DMT400045253	-2.5243	2.01624	Universal stress protein family protein
PGSC0003DMT400045794	3.17978	2.96245	Arabinogalactan-protein
PGSC0003DMT400045795	3.53152	1.44474	Arabinogalactan-protein
PGSC0003DMT400045796	3.9824	2.18551	Arabinogalactan-protein
PGSC0003DMT400045828	3.59733	2.11578	Arabinogalactan-protein
PGSC0003DMT400045829	3.63795	1.5417	Arabinogalactan-protein
PGSC0003DMT400046570	11.4817	7.18358	WRKY72
PGSC0003DMT400046700	2.87357	2.84454	CYP71AU1
PGSC0003DMT400047076	4.16613	8.78246	MYB domain class transcription factor
PGSC0003DMT400047311	-3.07129	1.23817	Wound induced protein
PGSC0003DMT400048000	8.16232	2.93075	Multicopper oxidase
PGSC0003DMT400048535	4.31513	4.33128	Sugar transporter
PGSC0003DMT400048681	2.73619	6.74067	Polyphenol oxidase
PGSC0003DMT400048685	3.03621	9.34353	Polyphenol oxidase A, chloroplastic
PGSC0003DMT400048740	3.99041	1.53237	Autoinhibited calcium ATPase
PGSC0003DMT400048873	11.7041	4.35298	Kinesin-3
PGSC0003DMT400049494	-3.01696	1.29176	Organic cation transporter
PGSC0003DMT400049598	-2.48498	1.07918	50S ribosomal protein L24, chloroplastic
PGSC0003DMT400049641	3.7237	2.37965	Conserved gene of unknown function
PGSC0003DMT400049875	-3.38734	8.72331	Arabinogalactan peptide 20
PGSC0003DMT400049933	3.19591	3.33128	WRKY transcription factor
PGSC0003DMT400050024	2.8545	2.31369	Pathogen-and wound-inducible antifungal protein CBP20
PGSC0003DMT400050234	-3.26909	2.06204	Geranylgeranyl diphosphate reductase, chloroplastic
PGSC0003DMT400050271	2.92855	9.85871	Calcium ion binding protein
PGSC0003DMT400050476	2.41276	1.39186	Cyclic nucleotide-gated calmodulin-binding ion channel
PGSC0003DMT400050718	3.42323	6.69203	AP2/ERF domain-containing transcription factor
PGSC0003DMT400051047	4.36246	4.59355	JA-induced WRKY protein
PGSC0003DMT400051403	-2.59712	2.10889	Conserved gene of unknown function
PGSC0003DMT400052242	4.48748	3.6654	Amino acid transporter
PGSC0003DMT400052472	2.50604	1.8012	Conserved gene of unknown function
PGSC0003DMT400052622	-2.67273	1.56519	DNA binding protein
PGSC0003DMT400052829	-4.87368	7.87586	Photosystem I reaction center subunit X psaK
PGSC0003DMT400052998	4.16765	2.65321	Avr9/Cf-9 rapidly elicited protein 216
PGSC0003DMT400053402	-4.29161	1.66193	Heat-shock protein
PGSC0003DMT400053574	-3.23859	1.73081	Gene of unknown function
PGSC0003DMT400053576	-3.45018	1.807	Transcription factor HY5
PGSC0003DMT400054403	4.53479	1.33525	UDP-glucoronosyl/UDP-glucosyl transferase family protein
PGSC0003DMT400054480	-3.08744	1.53928	Photosystem I subunit III
PGSC0003DMT400054793	3.76441	4.22235	BCS1 protein
PGSC0003DMT400054947	2.53469	3.87185	U-box protein
PGSC0003DMT400054949	3.2679	8.21253	U-box protein
PGSC0003DMT400054965	2.88521	1.42439	PEN1
PGSC0003DMT400055203	3.5104	5.33128	1-aminocyclopropane-1-carboxylate synthase 3
PGSC0003DMT400055239	3.3768	2.09424	SHORT-ROOT protein
PGSC0003DMT400055426	-2.86047	2.73902	Snakin-1
PGSC0003DMT400055632	3.47953	4.00513	Hydroxyproline-rich glycoprotein (HRGP)
PGSC0003DMT400055931	-4.43682	2.72983	Photosystem II oxygen-evolving complex protein 3
PGSC0003DMT400055958	-3.31933	1.04449	Class II small heat shock protein Le-HSP17.6
PGSC0003DMT400056352	3.72106	1.07215	WRKY-type DNA binding protein
PGSC0003DMT400056725	3.13624	3.72983	WRKY1a transcription factor
PGSC0003DMT400057099	2.78336	1.32251	Multidrug resistance protein ABC transporter family
PGSC0003DMT400057136	2.9628	3.28124	Polygalacturonase inhibitor protein
PGSC0003DMT400057397	-4.43311	-1.96945	Conserved gene of unknown function
PGSC0003DMT400057418	3.2643	2.6843	Glycerophosphodiesterase
PGSC0003DMT400057515	3.25249	4.93794	Gene of unknown function
PGSC0003DMT400057792	5.21492	2.08485	Serine/threonine-protein kinase PBS1
PGSC0003DMT400058561	3.9431	2.83533	HMG-CoA synthase
PGSC0003DMT400058587	3.563	5.62228	Dehydration-responsive element-binding protein 1B
PGSC0003DMT400059944	-3.42977	2.69497	White-brown-complex ABC transporter family
PGSC0003DMT400060192	3.7858	2.45681	Conserved gene of unknown function
PGSC0003DMT400060250	-3.72146	1.08583	Epoxide hydrolase
PGSC0003DMT400061076	-3.65159	2.55286	Globulin
PGSC0003DMT400061238	4.10996	2.50311	Sterol desaturase
PGSC0003DMT400061846	-5.97736	4.30926	Phytoene synthase 1, chloroplastic
PGSC0003DMT400061951	-3.20713	-1.8162	Fructose-1,6-bisphosphatase, cytosolic
PGSC0003DMT400061974	3.27557	6.12924	Peptide transporter
PGSC0003DMT400062232	-3.92686	3.00936	Pseudo response regulator
PGSC0003DMT400062314	-4.90425	1.65612	Gibberellin 20-oxidase-1
PGSC0003DMT400063297	2.93312	2.75938	UDP-glucosyltransferase
PGSC0003DMT400063299	3.04096	1.81375	UDP-glucosyltransferase
PGSC0003DMT400063308	-3.13136	3.26417	Flavonol 4'-sulfotransferase
PGSC0003DMT400063324	-4.4289	-1.38665	Cytochrome P450
PGSC0003DMT400063744	3.13194	1.70193	Conserved gene of unknown function
PGSC0003DMT400063802	-3.34802	1.30278	Serine carboxypeptidase
PGSC0003DMT400064370	-3.2031	4.33128	Conserved gene of unknown function
PGSC0003DMT400064504	2.87714	9.50198	Class IV chitinase
PGSC0003DMT400064535	5.31305	4.30926	Leucine-rich repeat receptor protein kinase EXS
PGSC0003DMT400064581	-2.54394	1.25836	Conserved gene of unknown function
PGSC0003DMT400065176	-3.08844	1.83338	Short chain alcohol dehydrogenase
PGSC0003DMT400065196	3.93712	2.75721	Nitrate transporter NRT1-5
PGSC0003DMT400065197	4.95929	3.43664	Nitrate transporter
PGSC0003DMT400065504	2.8857	3.0366	Receptor protein kinase
PGSC0003DMT400065698	2.75856	2.19378	Photoperiod-response
PGSC0003DMT400067205	2.61771	3.84705	Beta-ketoacyl-coa synthase family protein
PGSC0003DMT400067458	-4.13901	1.77031	Major pollen allergen Ory s 1
PGSC0003DMT400067738	3.91152	1.16403	F-box family protein
PGSC0003DMT400067771	3.11415	1.77632	Glucan endo-1,3-beta-glucosidase
PGSC0003DMT400067999	-3.08003	-1.49256	F-box family protein
PGSC0003DMT400068267	-2.62011	2.10889	Conserved gene of unknown function
PGSC0003DMT400068332	4.17707	4.02566	Transcription factor
PGSC0003DMT400068480	-2.45119	1.48719	Sulfur
PGSC0003DMT400069392	-2.86264	4.39541	BTB/POZ domain-containing protein
PGSC0003DMT400069576	2.73627	4.50412	DC1 domain containing protein
PGSC0003DMT400069613	2.63598	1.16731	Conserved gene of unknown function
PGSC0003DMT400069760	-3.19737	-1.10898	Phosphoinositide-specific phospholipase C
PGSC0003DMT400069898	-2.36002	2.53389	Transferase family protein
PGSC0003DMT400069936	-3.44384	1.85536	Serine/threonine-protein kinase Nek8
PGSC0003DMT400069972	2.6728	6.03172	Glucosyltransferase
PGSC0003DMT400070134	3.80231	1.0477	AG-motif binding protein-5
PGSC0003DMT400070158	-2.46321	1.00799	Leucine-rich repeat receptor kinase
PGSC0003DMT400070193	-2.60327	2.27482	Conserved gene of unknown function
PGSC0003DMT400070461	-2.71486	3.88977	2-oxoglutarate-dependent dioxygenase
PGSC0003DMT400070465	-3.19002	1.14487	2-oxoglutarate-dependent dioxygenase
PGSC0003DMT400070626	3.29602	3.00114	Ribonuclease t2
PGSC0003DMT400070801	2.87523	2.11286	CCaMK
PGSC0003DMT400071329	2.65141	1.32044	Protein kinase APK1B, chloroplast
PGSC0003DMT400071781	-2.36919	3.09424	Conserved gene of unknown function
PGSC0003DMT400071820	-3.42365	-1.13079	ER lumen retaining receptor family
PGSC0003DMT400071827	2.60552	1.9016	RIN4c protein
PGSC0003DMT400071835	12.0666	3.41617	Conserved gene of unknown function
PGSC0003DMT400072449	3.11713	2.77874	Metal ion binding protein
PGSC0003DMT400072729	2.58181	1.66981	Amino acid binding protein
PGSC0003DMT400072845	2.95797	1.6012	Late blight resistance protein
PGSC0003DMT400073150	2.51168	1.55466	Conserved gene of unknown function
PGSC0003DMT400073263	3.37522	2.85843	Trehalose-6-phosphate synthase
PGSC0003DMT400073355	-4.50295	-1.16997	SNF4
PGSC0003DMT400073603	-2.42112	1.12339	Histidine-containing phosphotransfer protein
PGSC0003DMT400073837	2.49118	1.94033	Receptor protein kinase
PGSC0003DMT400074098	3.13265	4.57765	Calcium-binding allergen Ole e 8
PGSC0003DMT400074113	2.53947	1.23467	Conserved gene of unknown function
PGSC0003DMT400074501	11.8663	4.21763	Glycine-rich cell wall structural protein 1
PGSC0003DMT400074502	12.8663	8.17352	Glycine-rich cell wall structural protein 1
PGSC0003DMT400074599	2.97384	2.76494	Zinc finger protein
PGSC0003DMT400074761	-2.99721	3.21763	Conserved gene of unknown function
PGSC0003DMT400074843	11.5597	-1.49314	Meiotic asynaptic mutant 1
PGSC0003DMT400075057	-4.92397	-1.02923	Ferritin
PGSC0003DMT400075376	3.46505	2.45681	Conserved gene of unknown function
PGSC0003DMT400076055	3.97708	9.34162	Polyphenol oxidase
PGSC0003DMT400076200	3.13722	2.15479	Conserved gene of unknown function
PGSC0003DMT400076694	-2.55053	1.91916	UDP-glucosyltransferase
PGSC0003DMT400076784	-6.15608	4.26417	Conserved gene of unknown function
PGSC0003DMT400077488	3.18914	2.36014	MLO1
PGSC0003DMT400077929	4.27288	3.85724	Auxin-regulated protein
PGSC0003DMT400078006	-4.46174	1.23442	17.6 kD class I small heat shock protein
PGSC0003DMT400078009	2.61319	1.04178	Conserved gene of unknown function
PGSC0003DMT400078065	2.53346	1.90322	Avr9/Cf-9 rapidly elicited protein 284
PGSC0003DMT400078172	3.07839	4.08131	Conserved gene of unknown function
PGSC0003DMT400078196	-2.57171	2.21289	C-4 methyl sterol oxidase
PGSC0003DMT400078202	-4.56208	1.94985	Hsp20.1 protein
PGSC0003DMT400078205	-2.35813	2.42075	Anionic peroxidase swpa7
PGSC0003DMT400078357	3.54674	4.77874	By genscan and genefinder
PGSC0003DMT400078527	2.62713	3.08908	GABA-specific permease
PGSC0003DMT400078609	2.85842	8.40713	Proteinase inhibitor IIa
PGSC0003DMT400078972	-5.44762	1.20724	Metallocarboxypeptidase inhibitor
PGSC0003DMT400079203	2.95123	7.11661	Glycosyltransferase
PGSC0003DMT400079384	3.65318	3.19378	Dicyanin
PGSC0003DMT400079424	3.39788	2.23613	Dicyanin
PGSC0003DMT400079427	3.87584	1.71985	Cucumber peeling cupredoxin
PGSC0003DMT400079864	5.28219	1.44632	Leucine-rich receptor kinase
PGSC0003DMT400080499	-2.75573	1.92432	Pectinesterase-2
PGSC0003DMT400080576	2.4576	1.90716	Integral membrane single C2 domain protein
PGSC0003DMT400080935	-4.35037	1.51955	Peptidylprolyl isomerase
PGSC0003DMT400080959	2.49839	5.42644	Glycine-rich cell wall structural protein
PGSC0003DMT400081211	2.6971	-1.02822	UPA16
PGSC0003DMT400081244	2.78639	8.72474	Phospholipase A1
PGSC0003DMT400081314	3.26312	3.65748	Endo-1,4-beta-glucanase
PGSC0003DMT400081340	2.74769	3.10451	Serine-threonine protein kinase, plant-type
PGSC0003DMT400081785	3.13864	1.91367	Short chain alcohol dehydrogenase
PGSC0003DMT400081921	3.28302	2.93075	Conserved gene of unknown function
PGSC0003DMT400083179	3.4946	2.20972	Short chain dehydrogenase
PGSC0003DMT400083791	11.7041	4.62674	Periaxin
PGSC0003DMT400083885	2.509	1.78439	2,4-dienoyl-CoA reductase
PGSC0003DMT400084225	-3.70605	3.95932	Lanatoside 15-O-acetylesterase
PGSC0003DMT400085061	2.55985	1.61378	Glucosyltransferase
PGSC0003DMT400085728	4.23059	3.45681	Alpha-6-galactosyltransferase
PGSC0003DMT400086002	2.67796	1.64444	Glucosyltransferase
PGSC0003DMT400086212	-4.4647	1.63739	Auxin-induced protein 6B
PGSC0003DMT400089336	6.08731	2.99523	Autoinhibited calcium ATPase
PGSC0003DMT400089589	3.3606	3.04178	Autoinhibited calcium ATPase
PGSC0003DMT400090285	5.41868	4.11978	Beta-glucan-elicitor receptor
PGSC0003DMT400092392	-4.50828	2.55635	Soul heme-binding family protein
PGSC0003DMT400096763	2.83773	1.95932	Conserved gene of unknown function
